# Supplementary material for: Late‐life plasma proteins associated with prevalent and incident frailty: A proteomic analysis
Source: Aging Cell. 2023 Sep 11;22(11):e13975. doi: 10.1111/acel.13975 (PMC10652348; doi:10.1111/acel.13975)
Supplement: Supplementary file 2 — Tables S1–S18 [file ACEL-22-e13975-s001.xlsx]

## Sheet: Table S1 - Protein Prefrailty
Table S1. Proteins associated with prevalent prefrailty in the ARIC study
Seq ID	Uniprot ID	Entrez Gene Symbol	Target Full Name	OR	SE	p-value	FDR p-value	Significance	Significance with frailty	Replication in CHS
SeqId_2948_58	P10912	GHR	Growth hormone receptor	0.697871	0.0306965	2.88e-16	1.43e-12	Bonferroni	Bonferroni	FDR
SeqId_4374_45	Q99988	GDF15	Growth/differentiation factor 15	1.4593	0.068741	1.03e-15	2.55e-12	Bonferroni	Bonferroni	No
SeqId_4834_61	P29317	EPHA2	Ephrin type-A receptor 2	1.47755	0.0729015	2.53e-15	4.17e-12	Bonferroni	Bonferroni	No
SeqId_8469_41	P18065	IGFBP2	Insulin-like growth factor-binding protein 2	1.42937	0.0652319	4.97e-15	6.15e-12	Bonferroni	Bonferroni	FDR
SeqId_2602_2	O15123	ANGPT2	Angiopoietin-2	1.37797	0.0579213	2.39e-14	2.37e-11	Bonferroni	Bonferroni	No
SeqId_13112_179	Q12841	FSTL1	Follistatin-related protein 1	1.35493	0.0546071	4.82e-14	3.98e-11	Bonferroni	Bonferroni	No
SeqId_2654_19	P19438	TNFRSF1A	Tumor necrosis factor receptor superfamily member 1A	1.51898	0.087372	3.66e-13	2.59e-10	Bonferroni	Bonferroni	No
SeqId_15640_54	Q01995	TAGLN	Transgelin	1.42619	0.0721562	2.27e-12	1.41e-09	Bonferroni	Bonferroni	No
SeqId_15394_79	Q8IZJ1	UNC5B	Netrin receptor UNC5B	1.37247	0.0632074	6.21e-12	3.24e-09	Bonferroni	Bonferroni	No
SeqId_2643_57	P22223	CDH3	Cadherin-3	0.766645	0.0296651	6.54e-12	3.24e-09	Bonferroni	Bonferroni	No
SeqId_11109_56	Q4LDE5	SVEP1	Sushi, von Willebrand factor type A, EGF and pentraxin domain-containing protein 1	1.32525	0.0550936	1.25e-11	5.65e-09	Bonferroni	Bonferroni	Bonferroni
SeqId_5463_22	P54826	GAS1	Growth arrest-specific protein 1	1.3552	0.0627062	5.07e-11	2.09e-08	Bonferroni	Bonferroni	No
SeqId_2944_66	P41271	NBL1	Neuroblastoma suppressor of tumorigenicity 1	1.4669	0.086734	9.17e-11	3.49e-08	Bonferroni	Bonferroni	No
SeqId_7861_9	Q01974	ROR2	Tyrosine-protein kinase transmembrane receptor ROR2	1.39506	0.0718321	1.01e-10	3.56e-08	Bonferroni	Bonferroni	FDR
SeqId_4194_26	Q92688	ANP32B	Acidic leucine-rich nuclear phosphoprotein 32 family member B	1.30399	0.0537091	1.16e-10	3.83e-08	Bonferroni	Bonferroni	No
SeqId_13118_5	Q9H4F8	SMOC1	SPARC-related modular calcium-binding protein 1	1.40793	0.0750659	1.39e-10	4.09e-08	Bonferroni	Bonferroni	No
SeqId_7211_2	P07998	RNASE1	Ribonuclease pancreatic	1.54046	0.103748	1.4e-10	4.09e-08	Bonferroni	Bonferroni	No
SeqId_13463_1	Q92626	PXDN	Peroxidasin homolog	1.42272	0.0785834	1.73e-10	4.77e-08	Bonferroni	Bonferroni	No
SeqId_7776_20	Q8IZJ1	UNC5B	Netrin receptor UNC5B	1.35737	0.0650591	1.83e-10	4.77e-08	Bonferroni	Bonferroni	No
SeqId_2597_8	P15692	VEGFA	Vascular endothelial growth factor A	1.34348	0.0623796	2.03e-10	5.03e-08	Bonferroni	Bonferroni	No
SeqId_11178_21	Q4LDE5	SVEP1	Sushi, von Willebrand factor type A, EGF and pentraxin domain-containing protein 1	1.28621	0.0519741	4.7e-10	1.11e-07	Bonferroni	Bonferroni	Bonferroni
SeqId_15530_33	P54760	EPHB4	Ephrin type-B receptor 4	1.3224	0.0597252	6.12e-10	1.38e-07	Bonferroni	Bonferroni	No
SeqId_8304_50	O00300	TNFRSF11B	Tumor necrosis factor receptor superfamily member 11B	1.26462	0.0485698	9.79e-10	2.11e-07	Bonferroni	Bonferroni	No
SeqId_13133_73	Q8N2S1	LTBP4	Latent-transforming growth factor beta-binding protein 4	1.27296	0.0504861	1.16e-09	2.4e-07	Bonferroni	Bonferroni	No
SeqId_13524_25	Q96MM7	HS6ST2	Heparan-sulfate 6-O-sulfotransferase 2	1.27026	0.0501757	1.39e-09	2.76e-07	Bonferroni	Bonferroni	No
SeqId_13098_93	O43915	FIGF	Vascular endothelial growth factor D	1.27675	0.0517013	1.61e-09	3.06e-07	Bonferroni	Bonferroni	No
SeqId_8480_29	Q12805	EFEMP1	EGF-containing fibulin-like extracellular matrix protein 1	1.31562	0.0602733	2.13e-09	3.91e-07	Bonferroni	Bonferroni	No
SeqId_3220_40	P07949	RET	Proto-oncogene tyrosine-protein kinase receptor Ret	0.785908	0.0316606	2.23e-09	3.94e-07	Bonferroni	Bonferroni	No
SeqId_9316_67	Q9HC57	WFDC1	WAP four-disulfide core domain protein 1	1.3131	0.0599029	2.36e-09	4.03e-07	Bonferroni	Bonferroni	No
SeqId_9266_1	Q9NP99	TREM1	Triggering receptor expressed on myeloid cells 1	1.3074	0.0588394	2.59e-09	4.28e-07	Bonferroni	Bonferroni	No
SeqId_14037_18	Q9H6Z4	RANBP3	Ran-binding protein 3	1.30471	0.0584907	2.97e-09	4.74e-07	Bonferroni	Bonferroni	No
SeqId_9468_8	Q12907	LMAN2	Vesicular integral-membrane protein VIP36	1.36569	0.0717945	3.06e-09	4.74e-07	Bonferroni	Bonferroni	No
SeqId_10702_1	Q2UY09	COL28A1	Collagen alpha-1(XXVIII) chain	1.42077	0.0844113	3.39e-09	5.1e-07	Bonferroni	Bonferroni	No
SeqId_6296_36	Q8WWZ8	OIT3	Oncoprotein-induced transcript 3 protein	1.28354	0.0546423	4.53e-09	6.6e-07	Bonferroni	Bonferroni	No
SeqId_15336_7	Q8WWX9	SELM	Selenoprotein M	1.35891	0.071475	5.52e-09	7.81e-07	Bonferroni	Bonferroni	No
SeqId_10575_31	Q9UHX1	PUF60	Poly(U)-binding-splicing factor PUF60	1.26155	0.0507863	7.85e-09	1.08e-06	Bonferroni	Bonferroni	No
SeqId_6036_78	Q5JZY3	EPHA10		1.29821	0.0589105	8.86e-09	1.19e-06	Bonferroni	Bonferroni	No
SeqId_16610_13	Q7Z4F1	LRP10	Low-density lipoprotein receptor-related protein 10	1.31504	0.0629322	1.05e-08	1.37e-06	Bonferroni	Bonferroni	No
SeqId_8099_42	Q9BUD6	SPON2	Spondin-2	1.27646	0.0552134	1.67e-08	2.09e-06	Bonferroni	Bonferroni	No
SeqId_12988_49	Q01844	EWSR1	RNA-binding protein EWS	1.31137	0.0630079	1.68e-08	2.09e-06	Bonferroni	Bonferroni	No
SeqId_13122_19	O43155	FLRT2	Leucine-rich repeat transmembrane protein FLRT2	1.25198	0.0499094	1.73e-08	2.09e-06	Bonferroni	Bonferroni	No
SeqId_3554_24	Q15848	ADIPOQ	Adiponectin	1.26319	0.0525072	1.9e-08	2.24e-06	Bonferroni	Bonferroni	No
SeqId_7244_16	Q9H665	IGFLR1	IGF-like family receptor 1	1.31958	0.0652674	2.06e-08	2.38e-06	Bonferroni	Bonferroni	No
SeqId_3438_10	O95633	FSTL3	Follistatin-related protein 3	1.36273	0.0752804	2.11e-08	2.38e-06	Bonferroni	Bonferroni	No
SeqId_18930_28	O94813	SLIT2	Slit homolog 2 protein	1.28508	0.05797	2.7e-08	2.97e-06	Bonferroni	Bonferroni	No
SeqId_6605_17	P35858	IGFALS	Insulin-like growth factor-binding protein complex acid labile subunit	0.797639	0.0328046	3.85e-08	4.15e-06	Bonferroni	Bonferroni	No
SeqId_14131_37	P52799	EFNB2	Ephrin-B2	1.30849	0.0642482	4.35e-08	4.59e-06	Bonferroni	FDR	No
SeqId_2750_3	P02647	APOA1	Apolipoprotein A-I	0.798549	0.0328443	4.51e-08	4.66e-06	Bonferroni	FDR	No
SeqId_16890_37	Q8N6G6	ADAMTSL1	ADAMTS-like protein 1	1.26004	0.0534591	5.09e-08	5.15e-06	Bonferroni	FDR	No
SeqId_8007_19	P07858	CTSB	Cathepsin B	1.24264	0.049797	5.93e-08	5.87e-06	Bonferroni	Bonferroni	No
SeqId_3045_72	P21246	PTN	Pleiotrophin	1.29669	0.0623646	6.59e-08	6.4e-06	Bonferroni	Bonferroni	No
SeqId_15321_8	Q6PUV4	CPLX2	Complexin-2	1.30455	0.0643255	6.98e-08	6.65e-06	Bonferroni	Bonferroni	No
SeqId_18901_26	P0DMV9	HSPA1B	Heat shock 70 kDa protein 1B	1.22533	0.0462701	7.39e-08	6.91e-06	Bonferroni	FDR	No
SeqId_8368_102	P20333	TNFRSF1B	Tumor necrosis factor receptor superfamily member 1B	1.34837	0.0750387	7.83e-08	7.19e-06	Bonferroni	Bonferroni	No
SeqId_4297_62	Q9HCB6	SPON1	Spondin-1	1.24162	0.0502011	8.67e-08	7.58e-06	Bonferroni	Bonferroni	FDR
SeqId_19361_78	O15232	MATN3	Matrilin-3	1.2471	0.0514765	8.81e-08	7.58e-06	Bonferroni	FDR	No
SeqId_11388_75	Q14508	WFDC2	WAP four-disulfide core domain protein 2	1.32965	0.0708321	8.87e-08	7.58e-06	Bonferroni	Bonferroni	No
SeqId_3339_33	P35442	THBS2	Thrombospondin-2	1.24295	0.0505584	8.95e-08	7.58e-06	Bonferroni	Bonferroni	FDR
SeqId_9234_8	Q9GZX9	TWSG1	Twisted gastrulation protein homolog 1	1.31941	0.0684169	9.02e-08	7.58e-06	Bonferroni	Bonferroni	No
SeqId_3580_25	P01009	SERPINA1	Alpha-1-antitrypsin	1.21554	0.0446181	1.05e-07	8.68e-06	Bonferroni	Bonferroni	No
SeqId_15653_9	Q03692	COL10A1	Collagen alpha-1(X) chain	1.24677	0.0520346	1.26e-07	1.02377e-05	Bonferroni	Bonferroni	No
SeqId_5364_7	Q01105	SET	Protein SET	0.808488	0.0327292	1.51e-07	1.20597e-05	Bonferroni	Bonferroni	Bonferroni
SeqId_4721_54	Q07654	TFF3	Trefoil factor 3	1.29341	0.0634623	1.57e-07	1.23795e-05	Bonferroni	Bonferroni	No
SeqId_5688_65	Q9NTU7	CBLN4	Cerebellin-4	0.821124	0.0310356	1.85e-07	1.42873e-05	Bonferroni	Bonferroni	FDR
SeqId_4469_78	Q7LFX5	CHST15	Carbohydrate sulfotransferase 15	1.2154	0.0454991	1.88e-07	1.43256e-05	Bonferroni	Bonferroni	No
SeqId_19601_15	Q96DX5	ASB9	Ankyrin repeat and SOCS box protein 9	1.23085	0.0491317	1.96e-07	1.46612e-05	Bonferroni	Bonferroni	No
SeqId_11196_31	P12111	COL6A3	Collagen alpha-3(VI) chain	1.36727	0.0822353	1.98e-07	1.46612e-05	Bonferroni	Bonferroni	No
SeqId_10391_1	Q9Y5C1	ANGPTL3	Angiopoietin-related protein 3	1.22968	0.0491415	2.29e-07	1.6717e-05	Bonferroni	FDR	FDR
SeqId_2991_9	P14778	IL1R1	Interleukin-1 receptor type 1	1.21726	0.0464551	2.58e-07	1.85502e-05	Bonferroni	Bonferroni	No
SeqId_2677_1	P00533	EGFR	Epidermal growth factor receptor	0.788478	0.0364701	2.78e-07	1.96584e-05	Bonferroni	Bonferroni	Bonferroni
SeqId_10419_1	Q6ZMJ2	SCARA5	Scavenger receptor class A member 5	1.20817	0.0445303	2.89e-07	2.01454e-05	Bonferroni	Bonferroni	No
SeqId_2765_4	O95390|O14793	GDF11 MSTN	Growth/differentiation factor 11/8	0.814119	0.0330571	4.09e-07	2.81564e-05	Bonferroni	Bonferroni	FDR
SeqId_2652_15	Q03405	PLAUR	Urokinase plasminogen activator surface receptor	1.24977	0.055363	4.83e-07	3.27525e-05	Bonferroni	Bonferroni	No
SeqId_11514_196	P13987	CD59	CD59 glycoprotein	1.30681	0.0696978	5.24e-07	3.51019e-05	Bonferroni	Bonferroni	No
SeqId_5134_52	Q8TDQ0	HAVCR2	Hepatitis A virus cellular receptor 2	1.23367	0.0517581	5.58e-07	3.6866e-05	Bonferroni	Bonferroni	No
SeqId_15693_9	P06401	PGR	Progesterone receptor	1.21869	0.0482067	5.74e-07	3.73911e-05	Bonferroni	FDR	No
SeqId_9002_36	Q86U17	SERPINA11	Serpin A11	1.22474	0.0496953	5.84e-07	3.74946e-05	Bonferroni	Bonferroni	No
SeqId_6367_66	Q06828	FMOD	fibromodulin	1.20458	0.044893	5.9e-07	3.74946e-05	Bonferroni	Bonferroni	No
SeqId_3485_28	P61769	B2M	Beta-2-microglobulin	1.35038	0.0813094	6.08e-07	3.81096e-05	Bonferroni	Bonferroni	No
SeqId_7841_84	Q96AP7	ESAM	Endothelial cell-selective adhesion molecule	1.25979	0.0584767	6.51e-07	4.03171e-05	Bonferroni	Bonferroni	No
SeqId_4152_58	P03952	KLKB1	Plasma kallikrein	0.820981	0.0326773	7.2e-07	4.40576e-05	Bonferroni	Bonferroni	No
SeqId_2590_69	Q01973	ROR1	Inactive tyrosine-protein kinase transmembrane receptor ROR1	1.22964	0.051511	8.03e-07	4.85184e-05	Bonferroni	Bonferroni	No
SeqId_15565_102	Q8WXI7	MUC16	Mucin-16	1.21075	0.0469963	8.36e-07	4.98824e-05	Bonferroni	Bonferroni	No
SeqId_3042_7	P02144	MB	Myoglobin	0.80122	0.0360763	8.57e-07	5.03456e-05	Bonferroni	Bonferroni	No
SeqId_3457_57	Q15063	POSTN	Periostin	1.2058	0.0458608	8.64e-07	5.03456e-05	Bonferroni	Bonferroni	No
SeqId_15503_15	O00292	LEFTY2	Left-right determination factor 2	1.2355	0.0531863	8.99e-07	5.17776e-05	Bonferroni	Bonferroni	No
SeqId_2474_54	P02743	APCS	Serum amyloid P-component	0.816459	0.0337712	9.47e-07	5.3772e-05	Bonferroni	Not significant at FDR level	No
SeqId_3073_51	O95998	IL18BP	Interleukin-18-binding protein	1.24587	0.055903	9.62e-07	5.3772e-05	Bonferroni	FDR	No
SeqId_17781_191	Q9H492	MAP1LC3A	Microtubule-associated proteins 1A/1B light chain 3A	1.21458	0.0482003	9.66e-07	5.3772e-05	Bonferroni	Bonferroni	No
SeqId_6291_55	Q9BQT9	CLSTN3	Calsyntenin-3	1.21485	0.0488313	1.29e-06	7.00452e-05	Bonferroni	Bonferroni	No
SeqId_4929_55	P04278	SHBG	Sex hormone-binding globulin	1.21672	0.0493136	1.3e-06	7.00452e-05	Bonferroni	FDR	No
SeqId_7218_87	P14415	ATP1B2	Sodium/potassium-transporting ATPase subunit beta-2	1.20438	0.046279	1.3e-06	7.00452e-05	Bonferroni	Not significant at FDR level	No
SeqId_14054_17	Q13261	IL15RA	Interleukin-15 receptor subunit alpha	1.24375	0.0561404	1.35e-06	7.18439e-05	Bonferroni	Bonferroni	No
SeqId_4908_6	P17813	ENG	Endoglin	1.19795	0.0449155	1.46e-06	7.67997e-05	Bonferroni	Not significant at FDR level	No
SeqId_4234_8	Q01638	IL1RL1	Interleukin-1 receptor-like 1	1.20182	0.0459753	1.54e-06	8.04204e-05	Bonferroni	Bonferroni	No
SeqId_4968_50	P40121	CAPG	Macrophage-capping protein	1.23597	0.0547647	1.74e-06	8.98374e-05	Bonferroni	Bonferroni	No
SeqId_16913_8	O00584	RNASET2	Ribonuclease T2	1.22603	0.0522983	1.78e-06	9.07587e-05	Bonferroni	FDR	No
SeqId_5715_4	Q9BUJ0	ABHD14A	Protein ABHD14A	1.21378	0.0492532	1.8e-06	9.10567e-05	Bonferroni	Bonferroni	No
SeqId_2615_60	P52803	EFNA5	Ephrin-A5	1.25753	0.0603971	1.83e-06	9.16889e-05	Bonferroni	Bonferroni	No
SeqId_9484_75	Q14126	DSG2	Desmoglein-2	1.19886	0.0456624	1.92e-06	9.50752e-05	Bonferroni	FDR	No
SeqId_5456_59	Q96KN2	CNDP1	Beta-Ala-His dipeptidase	0.829449	0.0328487	2.34e-06	0.000114005	Bonferroni	Bonferroni	No
SeqId_9321_400	P08949	NMB	Neuromedin-B	1.24153	0.056895	2.35e-06	0.000114005	Bonferroni	Bonferroni	No
SeqId_3605_77	P48740	MASP1	Mannan-binding lectin serine protease 1	0.832178	0.0324952	2.54e-06	0.000122328	Bonferroni	FDR	No
SeqId_7145_1	Q06033	ITIH3	Inter-alpha-trypsin inhibitor heavy chain H3	1.20055	0.0467154	2.64e-06	0.0001256	Bonferroni	Bonferroni	No
SeqId_4811_33	Q14624	ITIH4	Inter-alpha-trypsin inhibitor heavy chain H4	1.19485	0.0454244	2.83e-06	0.000133604	Bonferroni	FDR	Bonferroni
SeqId_9599_6	Q8IYJ0	PIANP	PILR alpha-associated neural protein	1.2747	0.0663227	3.09e-06	0.000144419	Bonferroni	Bonferroni	No
SeqId_6373_54	P80370	DLK1	Protein delta homolog 1	0.831765	0.0328752	3.15e-06	0.000146058	Bonferroni	FDR	Bonferroni
SeqId_11212_7	Q8NBS9	TXNDC5	Thioredoxin domain-containing protein 5	1.2149	0.0507871	3.22e-06	0.00014755	Bonferroni	Bonferroni	No
SeqId_14124_6	O43921	EFNA2	Ephrin-A2	1.24667	0.0591909	3.42e-06	0.000155625	Bonferroni	Bonferroni	No
SeqId_9359_9	Q6UY11	DLK2	Protein delta homolog 2	1.24236	0.0581155	3.5e-06	0.000157638	Bonferroni	Bonferroni	No
SeqId_6294_11	Q86Y30	BAGE2	B melanoma antigen 2	1.20695	0.0490366	3.66e-06	0.000162776	Bonferroni	FDR	No
SeqId_8866_53	Q9NXS2	QPCTL	Glutaminyl-peptide cyclotransferase-like protein	1.1936	0.0456368	3.68e-06	0.000162776	Bonferroni	FDR	No
SeqId_15472_16	Q86VZ4	LRP11	Low-density lipoprotein receptor-related protein 11	1.22953	0.0549533	3.78e-06	0.000165634	Bonferroni	Bonferroni	No
SeqId_12975_11	P35900	KRT20	Keratin, type I cytoskeletal 20	1.20239	0.0479653	3.83e-06	0.000166508	Bonferroni	Bonferroni	FDR
SeqId_11214_40	Q9UBS3	DNAJB9	DnaJ homolog subfamily B member 9	1.20399	0.0484488	3.96e-06	0.000170773	Bonferroni	FDR	FDR
SeqId_3028_36	P55773	CCL23	Ck-beta-8-1	1.23408	0.0565324	4.4e-06	0.000188117	Bonferroni	Not significant at FDR level	No
SeqId_16035_8	P35916	FLT4	Vascular endothelial growth factor receptor 3	1.18084	0.0429699	4.93e-06	0.000208587	Bonferroni	FDR	No
SeqId_9341_1	Q9GZP0	PDGFD	Platelet-derived growth factor D	1.19691	0.0473386	5.5e-06	0.000231101	Bonferroni	FDR	FDR
SeqId_10758_2	O60938	KERA	Keratocan	1.19467	0.0468169	5.65e-06	0.000235367	Bonferroni	Bonferroni	No
SeqId_13950_9	Q9Y5P4	COL4A3BP	Collagen type IV alpha-3-binding protein	1.20403	0.0493475	5.89e-06	0.000242447	Bonferroni	Bonferroni	No
SeqId_2211_9	P01033	TIMP1	Metalloproteinase inhibitor 1	1.19972	0.0482313	5.92e-06	0.000242447	Bonferroni	FDR	No
SeqId_6462_12	Q99727	TIMP4	Metalloproteinase inhibitor 4	1.18955	0.0456076	5.98e-06	0.000242788	Bonferroni	Bonferroni	FDR
SeqId_7173_141	Q8N3T6	TMEM132C	Transmembrane protein 132C	1.18889	0.0456275	6.54e-06	0.000263282	Bonferroni	FDR	No
SeqId_13565_2	Q08999	RBL2	Retinoblastoma-like protein 2	1.19106	0.0462268	6.64e-06	0.000265169	Bonferroni	Bonferroni	FDR
SeqId_8080_24	Q1L6U9	MSMP	Prostate-associated microseminoprotein	0.839167	0.0327239	6.91e-06	0.000272359	Bonferroni	Bonferroni	No
SeqId_16614_27	Q2MKA7	RSPO1	R-spondin-1	1.2304	0.0567604	6.97e-06	0.000272359	Bonferroni	Bonferroni	No
SeqId_5687_5	P14314	PRKCSH	Glucosidase 2 subunit beta	1.19471	0.0472931	6.98e-06	0.000272359	Bonferroni	FDR	No
SeqId_8265_225	P42167	TMPO	Lamina-associated polypeptide 2, isoforms beta/gamma	1.2214	0.0544509	7.25e-06	0.000280583	Bonferroni	Bonferroni	No
SeqId_17327_3	Q9BT09	CNPY3	Protein canopy homolog 3	1.19329	0.0470778	7.5e-06	0.000287904	Bonferroni	Bonferroni	No
SeqId_2614_28	P52798	EFNA4	Ephrin-A4	1.25639	0.0643429	8.32e-06	0.000315996	Bonferroni	Bonferroni	No
SeqId_5596_75	P06127	CD5	T-cell surface glycoprotein CD5	1.18528	0.0452161	8.35e-06	0.000315996	Bonferroni	FDR	No
SeqId_5717_2	O75339	CILP	Cartilage intermediate layer protein 1	1.20198	0.0496761	8.53e-06	0.000320222	Bonferroni	FDR	No
SeqId_3024_18	P08697	SERPINF2	Alpha-2-antiplasmin	0.837168	0.0334606	8.72e-06	0.000324829	Bonferroni	Bonferroni	No
SeqId_3221_54	Q8N474	SFRP1	Secreted frizzled-related protein 1	1.18848	0.046183	8.85e-06	0.000327148	Bonferroni	Bonferroni	No
SeqId_3325_2	O00339	MATN2	Matrilin-2	1.19594	0.0481959	9e-06	0.000330243	Bonferroni	Bonferroni	No
SeqId_13676_46	P09529	INHBB	Inhibin beta B chain	1.19648	0.0483854	9.17e-06	0.00033405	Bonferroni	Bonferroni	No
SeqId_5404_53	O75509	TNFRSF21	Tumor necrosis factor receptor superfamily member 21	1.2105	0.0527955	1.18626e-05	0.000429047	FDR	FDR
SeqId_4160_49	P08253	MMP2	72 kDa type IV collagenase	1.18059	0.0448955	1.26758e-05	0.000450868	FDR	FDR
SeqId_13434_172	Q9NVD7	PARVA	Alpha-parvin	1.18816	0.0469229	1.26851e-05	0.000450868	FDR	FDR
SeqId_6496_60	P80370	DLK1	Protein delta homolog 1	0.841752	0.0332243	1.2739e-05	0.000450868	FDR	FDR
SeqId_18332_17	O14810	CPLX1	Complexin-1	1.22904	0.0581033	1.28626e-05	0.000452015	FDR	FDR
SeqId_15533_97	P21757	MSR1	Macrophage scavenger receptor types I and II	1.18722	0.0468557	1.37202e-05	0.000478759	FDR	FDR
SeqId_13575_40	O14641	DVL2	Segment polarity protein dishevelled homolog DVL-2	0.849646	0.0318644	1.39544e-05	0.000483523	FDR	Not significant at FDR level
SeqId_4829_43	P31947	SFN	14-3-3 protein sigma	1.19973	0.0504334	1.47914e-05	0.000508969	FDR	FDR
SeqId_9971_5	Q7Z408	CSMD2	CUB and sushi domain-containing protein 2	1.18554	0.046633	1.51175e-05	0.000515926	FDR	FDR
SeqId_4284_18	Q14498	RBM39	RNA-binding protein 39	1.17679	0.0442874	1.52019e-05	0.000515926	FDR	Not significant at FDR level
SeqId_5139_32	O95185	UNC5C	Netrin receptor UNC5C	1.19505	0.0492854	1.55551e-05	0.000524322	FDR	FDR
SeqId_2778_10	Q9GZX6	IL22	Interleukin-22	1.16762	0.0419609	1.61599e-05	0.000541029	FDR	FDR
SeqId_11192_168	Q9GZM7	TINAGL1	Tubulointerstitial nephritis antigen-like	1.1808	0.0456028	1.6828e-05	0.000559617	FDR	Bonferroni
SeqId_13126_52	Q02487	DSC2	Desmocollin-2	1.26792	0.0700795	1.7491e-05	0.000577786	FDR	Bonferroni
SeqId_11320_29	Q96EP1	CHFR	E3 ubiquitin-protein ligase CHFR	0.847074	0.0328737	1.89808e-05	0.000622848	FDR	Not significant at FDR level
SeqId_5630_48	Q9UGN4	CD300A	CMRF35-like molecule 8	1.22057	0.0569175	1.91824e-05	0.000625322	FDR	Bonferroni
SeqId_18871_24	Q9BQI0	AIF1L	Allograft inflammatory factor 1-like	1.19924	0.0512494	2.12265e-05	0.000687434	FDR	FDR
SeqId_9021_1	Q96D42	HAVCR1	Hepatitis A virus cellular receptor 1	1.18071	0.0461642	2.15131e-05	0.000692192	FDR	Bonferroni
SeqId_16612_28	O75056	SDC3	Syndecan-3	0.847645	0.0330332	2.22031e-05	0.000709783	FDR	FDR
SeqId_6570_1	Q5TAT6	COL13A1	Collagen alpha-1(XIII) chain	0.851194	0.0323556	2.24978e-05	0.000711327	FDR	FDR
SeqId_6379_62	Q86TH1	ADAMTSL2	ADAMTS-like protein 2	1.18129	0.0464386	2.25385e-05	0.000711327	FDR	Not significant at FDR level
SeqId_4982_54	P19957	PI3	Elafin	1.21177	0.0550031	2.31891e-05	0.000727228	FDR	Bonferroni
SeqId_16907_3	Q8N3J6	CADM2	Cell adhesion molecule 2	1.20594	0.0534077	2.35531e-05	0.000733999	FDR	FDR
SeqId_5121_3	Q9H3T3	SEMA6B	Semaphorin-6B	1.17859	0.0459228	2.47288e-05	0.000764119	FDR	FDR
SeqId_3362_61	Q9BU40	CHRDL1	Chordin-like protein 1	1.22536	0.0590639	2.48281e-05	0.000764119	FDR	Bonferroni
SeqId_9191_8	Q03403	TFF2	Trefoil factor 2	1.19163	0.049646	2.57444e-05	0.00078743	FDR	FDR
SeqId_3060_43	P02748	C9	Complement component C9	1.1695	0.0436003	2.6719e-05	0.000812224	FDR	Bonferroni
SeqId_4924_32	P03956	MMP1	Interstitial collagenase	1.17123	0.0441679	2.77284e-05	0.00083777	FDR	FDR
SeqId_18841_1	Q9UIV8	SERPINB13	Serpin B13	1.18756	0.0491547	3.28066e-05	0.000985191	FDR	FDR
SeqId_15585_304	Q9UBX5	FBLN5	Fibulin-5	1.17379	0.0453351	3.34343e-05	0.000997994	FDR	FDR
SeqId_3332_57	Q6ZVN8	HFE2	Hemojuvelin	0.852839	0.0327546	3.40248e-05	0.00100656	FDR	FDR
SeqId_19639_53	P10997	IAPP	Islet amyloid polypeptide	1.17553	0.045874	3.41276e-05	0.00100656	FDR	FDR
SeqId_7921_65	Q86VR8	FJX1	Four-jointed box protein 1	1.18691	0.0491505	3.50443e-05	0.00102748	FDR	Not significant at FDR level
SeqId_13095_51	P05451	REG1A	Lithostathine-1-alpha	1.18824	0.0497753	3.83504e-05	0.0011178	FDR	Bonferroni
SeqId_17176_13	O75475	PSIP1	PC4 and SFRS1-interacting protein	1.18072	0.0476969	3.91581e-05	0.00113467	FDR	FDR
SeqId_2813_11	O00253	AGRP	Agouti-related protein	1.17983	0.0474994	3.99566e-05	0.00114954	FDR	FDR
SeqId_16323_8	Q9Y4C0	NRXN3	Neurexin-3	1.18776	0.0497673	4.01353e-05	0.00114954	FDR	Not significant at FDR level
SeqId_6264_9	O00622	CYR61	Protein CYR61	1.17536	0.0462601	4.03973e-05	0.00115039	FDR	Not significant at FDR level
SeqId_19636_23	P17693	HLA-G	HLA class I histocompatibility antigen, alpha chain G	1.16825	0.0442831	4.08615e-05	0.00115696	FDR	FDR
SeqId_2609_59	P01034	CST3	Cystatin-C	1.39351	0.113388	4.54112e-05	0.00127848	FDR	Bonferroni
SeqId_11462_8	O43251	RBFOX2	RNA binding protein fox-1 homolog 2	1.20506	0.0552066	4.6684e-05	0.00130689	FDR	Bonferroni
SeqId_12370_30	Q13790	APOF	Apolipoprotein F	1.18897	0.0505826	4.72947e-05	0.00131654	FDR	Bonferroni
SeqId_14144_3	Q7L7L0	HIST3H2A	Histone H2A type 3	1.16689	0.0443173	4.82436e-05	0.00133546	FDR	Bonferroni
SeqId_6557_50	Q8TF66	LRRC15	Leucine-rich repeat-containing protein 15	1.16444	0.0436681	4.91518e-05	0.00135118	FDR	Bonferroni
SeqId_15391_114	Q14393	GAS6	Growth arrest-specific protein 6	1.16685	0.0443675	4.94596e-05	0.00135118	FDR	FDR
SeqId_4763_31	P43652	AFM	Afamin	0.852599	0.0335095	4.96295e-05	0.00135118	FDR	Bonferroni
SeqId_3320_49	Q16270	IGFBP7	Insulin-like growth factor-binding protein 7	1.1672	0.0445194	5.04693e-05	0.00136424	FDR	FDR
SeqId_9038_12	O76095	JTB	Protein JTB	1.19285	0.0519052	5.06599e-05	0.00136424	FDR	FDR
SeqId_13691_10	Q8N695	SLC5A8	Sodium-coupled monocarboxylate transporter 1	0.851557	0.0338321	5.24235e-05	0.0014041	FDR	FDR
SeqId_14143_8	Q16778	HIST2H2BE	Histone H2B type 2-E	1.16302	0.0434656	5.32606e-05	0.00141885	FDR	Bonferroni
SeqId_8258_22	Q8NBZ7	UXS1	UDP-glucuronic acid decarboxylase 1	1.16796	0.0450207	5.63223e-05	0.00149239	FDR	FDR
SeqId_16616_137	P13929	ENO3	Beta-enolase	0.85439	0.0334318	5.77738e-05	0.00151754	FDR	Bonferroni
SeqId_6990_44	Q9HCN8	SDF2L1	Stromal cell-derived factor 2-like protein 1	1.16647	0.0446659	5.78841e-05	0.00151754	FDR	FDR
SeqId_8464_31	Q2I0M5	RSPO4	R-spondin-4	1.18441	0.049885	5.863e-05	0.00152901	FDR	FDR
SeqId_3292_75	P09326	CD48	CD48 antigen	1.17588	0.0477501	6.61488e-05	0.00171606	FDR	Not significant at FDR level
SeqId_6556_5	Q9UJA9	ENPP5	Ectonucleotide pyrophosphatase/phosphodiesterase family member 5	0.856538	0.0332608	6.6658e-05	0.00172026	FDR	Bonferroni
SeqId_13697_51	P21695	GPD1	Glycerol-3-phosphate dehydrogenase [NAD(+)], cytoplasmic	0.850365	0.0345838	6.73284e-05	0.00172856	FDR	Bonferroni
SeqId_2637_77	P22897	MRC1	Macrophage mannose receptor 1	1.15826	0.0427241	6.8066e-05	0.00173849	FDR	Not significant at FDR level
SeqId_16318_12	P37023	ACVRL1	Serine/threonine-protein kinase receptor R3	1.18165	0.0495646	6.91467e-05	0.00175704	FDR	FDR
SeqId_16758_96	P51858	HDGF	Hepatoma-derived growth factor	1.17258	0.0469868	7.0942e-05	0.00179346	FDR	FDR
SeqId_6713_4	Q86VZ4	LRP11	Low-density lipoprotein receptor-related protein 11	1.16788	0.0457265	7.38356e-05	0.00185713	FDR	Bonferroni
SeqId_5092_51	P78504	JAG1	Protein jagged-1	1.16061	0.0437411	7.75162e-05	0.00193986	FDR	Not significant at FDR level
SeqId_5644_60	P34096	RNASE4	Ribonuclease 4	1.18336	0.050562	8.14132e-05	0.00202715	FDR	FDR
SeqId_7228_2	Q969X2	ST6GALNAC6	Alpha-N-acetylgalactosaminide alpha-2,6-sialyltransferase 6	1.17147	0.0471885	8.53617e-05	0.00211484	FDR	Bonferroni
SeqId_16770_3	P48304	REG1B	Lithostathine-1-beta	1.1728	0.0476534	8.74996e-05	0.00215702	FDR	Bonferroni
SeqId_4496_60	P39900	MMP12	Macrophage metalloelastase	1.17234	0.0475455	8.83855e-05	0.00216807	FDR	Bonferroni
SeqId_8956_96	Q96GP6	SCARF2	Scavenger receptor class F member 2	1.18052	0.050052	9.0707e-05	0.00221405	FDR	Bonferroni
SeqId_16307_22	Q6UXZ4	UNC5D	Netrin receptor UNC5D	1.19623	0.0547894	9.15842e-05	0.00222451	FDR	Not significant at FDR level
SeqId_15441_6	P17900	GM2A	Ganglioside GM2 activator	1.2722	0.0783573	9.27449e-05	0.00224171	FDR	Bonferroni
SeqId_3009_3	Q03167	TGFBR3	Transforming growth factor beta receptor type 3	1.16799	0.0464572	9.46217e-05	0.00227597	FDR	Not significant at FDR level
SeqId_6408_2	P55103	INHBC	Inhibin beta C chain	0.854991	0.0343871	9.80902e-05	0.00234393	FDR	FDR
SeqId_2831_29	Q9UBX7	KLK11	Kallikrein-11	1.16488	0.0456573	9.86592e-05	0.00234393	FDR	FDR
SeqId_3352_80	P23280	CA6	Carbonic anhydrase 6	0.857605	0.0338446	9.92417e-05	0.00234393	FDR	Not significant at FDR level
SeqId_9018_38	Q9P2E7	PCDH10	Protocadherin-10	1.18515	0.0517359	9.97238e-05	0.00234393	FDR	FDR
SeqId_3727_35	P10082	PYY	Peptide YY	1.1666	0.0461999	9.9812e-05	0.00234393	FDR	FDR
SeqId_9557_5	Q9H8J5	MANSC1	MANSC domain-containing protein 1	1.17539	0.0489605	0.000104661	0.00244621	FDR	FDR
SeqId_4534_10	Q9GZN4	PRSS22	Brain-specific serine protease 4	1.16802	0.0469235	0.000110662	0.00257431	FDR	FDR
SeqId_19553_14	Q16623	STX1A	Syntaxin-1A	1.16844	0.0471084	0.000112837	0.0026054	FDR	FDR
SeqId_13381_49	P15291	B4GALT1	Beta-1,4-galactosyltransferase 1	1.18999	0.0536146	0.00011305	0.0026054	FDR	FDR
SeqId_14114_18	Q8IYJ0	PIANP	PILR alpha-associated neural protein	1.1978	0.0560222	0.000113919	0.00261328	FDR	Not significant at FDR level
SeqId_9361_7	Q9Y5I4	PCDHAC2	Protocadherin alpha-C2	1.1723	0.0484326	0.00011915	0.00272069	FDR	FDR
SeqId_3415_61	P21815	IBSP	Bone sialoprotein 2	1.15708	0.0439003	0.000120309	0.00273455	FDR	Bonferroni
SeqId_4328_2	Q9BWV1	BOC	Brother of CDO	1.15657	0.043772	0.000121346	0.00274552	FDR	FDR
SeqId_19143_38	Q6BCY4	CYB5R2	NADH-cytochrome b5 reductase 2	1.16474	0.0462317	0.00012211	0.00275025	FDR	Not significant at FDR level
SeqId_5744_12	Q9BUN1	MENT	Protein MENT	1.15358	0.0429138	0.000122818	0.00275368	FDR	Not significant at FDR level
SeqId_13943_38	Q9C005	DPY30	Protein dpy-30 homolog	1.17471	0.0493804	0.000127869	0.00285401	FDR	FDR
SeqId_5669_26	Q5JXA9	SIRPB2	Signal-regulatory protein beta-2	1.17228	0.0488576	0.000136774	0.00302664	FDR	FDR
SeqId_7948_129	A6NH11	GLTPD2	Glycolipid transfer protein domain-containing protein 2	0.855983	0.0349018	0.000136825	0.00302664	FDR	FDR
SeqId_3152_57	P20333	TNFRSF1B	Tumor necrosis factor receptor superfamily member 1B	1.2177	0.063046	0.000142202	0.00313161	FDR	Bonferroni
SeqId_11614_29	P84090	ERH	Enhancer of rudimentary homolog	1.15667	0.0444852	0.000154176	0.00338027	FDR	FDR
SeqId_7194_36	Q9Y639	NPTN	Neuroplastin	1.15096	0.0429082	0.00016236	0.00353659	FDR	FDR
SeqId_9005_16	Q9UIW2	PLXNA1	Plexin-A1	1.15344	0.0436772	0.000163361	0.00353659	FDR	FDR
SeqId_17456_53	Q8NBJ4	GOLM1	Golgi membrane protein 1	1.15135	0.043044	0.000163447	0.00353659	FDR	Bonferroni
SeqId_7655_11	P16860	NPPB	N-terminal pro-BNP	1.16621	0.0476156	0.000165899	0.00356321	FDR	FDR
SeqId_11142_11	O95841	ANGPTL1	Angiopoietin-related protein 1	1.15675	0.0447314	0.000166115	0.00356321	FDR	Bonferroni
SeqId_5740_17	Q9Y6N7	ROBO1	Roundabout homolog 1	1.14841	0.0422618	0.000169764	0.00362421	FDR	Not significant at FDR level
SeqId_4156_74	P61812	TGFB2	Transforming growth factor beta-2	1.14511	0.0412742	0.000170422	0.00362421	FDR	Not significant at FDR level
SeqId_8274_64	O15400	STX7	Syntaxin-7	1.15366	0.043946	0.00017515	0.00370885	FDR	FDR
SeqId_6324_11	Q92874	DNASE1L2	Deoxyribonuclease-1-like 2	1.16476	0.0476039	0.000190228	0.00401098	FDR	FDR
SeqId_4130_71	P10767	FGF6	Fibroblast growth factor 6	1.1485	0.042635	0.000191621	0.00402324	FDR	Not significant at FDR level
SeqId_3234_23	Q76M96	CCDC80	Coiled-coil domain-containing protein 80	1.16631	0.0481501	0.000194214	0.00406047	FDR	Bonferroni
SeqId_5903_91	P11142	HSPA8	Heat shock cognate 71 kDa protein	1.15822	0.0457447	0.00020009	0.00416575	FDR	Not significant at FDR level
SeqId_7999_23	P49961	ENTPD1	Ectonucleoside triphosphate diphosphohydrolase 1	1.15757	0.0455961	0.00020349	0.0042188	FDR	FDR
SeqId_5029_3	Q12884	FAP	Prolyl endopeptidase FAP	0.869188	0.0328247	0.000205349	0.0042396	FDR	FDR
SeqId_19127_1	O14558	HSPB6	Heat shock protein beta-6	1.18148	0.0532364	0.000214706	0.00441438	FDR	Bonferroni
SeqId_13022_20	O14683	TP53I11	Tumor protein p53-inducible protein 11	0.861741	0.0347832	0.000227387	0.00465579	FDR	FDR
SeqId_8905_20	Q9NPA1	KCNMB3	Calcium-activated potassium channel subunit beta-3	0.871245	0.0327419	0.000244806	0.00499184	FDR	FDR
SeqId_8814_33	Q6NUJ1	PSAPL1	Proactivator polypeptide-like 1	0.866847	0.0337837	0.000245952	0.00499463	FDR	Not significant at FDR level
SeqId_5345_51	Q8WWK9	CKAP2	Cytoskeleton-associated protein 2	0.871022	0.0328247	0.000248062	0.00500161	FDR	FDR
SeqId_18823_52	Q8N257	HIST3H2BB	Histone H2B type 3-B	1.14721	0.0429996	0.000248314	0.00500161	FDR	Bonferroni
SeqId_10818_36	P17405	SMPD1	Sphingomyelin phosphodiesterase	1.14375	0.0419593	0.000250952	0.00503428	FDR	FDR
SeqId_3773_15	Q02763	TEK	Angiopoietin-1 receptor, soluble	1.14102	0.0411653	0.000255673	0.0051083	FDR	Not significant at FDR level
SeqId_5542_22	O14786	NRP1	Neuropilin-1	1.15888	0.0468138	0.000262053	0.00521474	FDR	FDR
SeqId_2585_2	P01236	PRL	Prolactin	1.14483	0.0424829	0.000267534	0.00530253	FDR	Not significant at FDR level
SeqId_5457_5	Q5KU26	COLEC12	Collectin-12	1.15529	0.0457874	0.000270374	0.00533747	FDR	FDR
SeqId_15594_47	Q92743	HTRA1	Serine protease HTRA1	1.15603	0.0461811	0.000283917	0.00558257	FDR	FDR
SeqId_8476_11	P10645	CHGA	Chromogranin-A	1.14762	0.0435555	0.000285848	0.00559832	FDR	FDR
SeqId_8323_163	Q07654	TFF3	Trefoil factor 3	1.1686	0.0502297	0.000288994	0.00563766	FDR	Bonferroni
SeqId_2968_61	O95150	TNFSF15	Tumor necrosis factor ligand superfamily member 15	1.17341	0.0517856	0.000290743	0.00564954	FDR	Bonferroni
SeqId_5452_71	P07306	ASGR1	Asialoglycoprotein receptor 1	1.17887	0.0536187	0.000296922	0.00574154	FDR	Not significant at FDR level
SeqId_9525_1	Q13308	PTK7	Inactive tyrosine-protein kinase 7	1.14606	0.0431933	0.000297795	0.00574154	FDR	Bonferroni
SeqId_7863_50	O00264	PGRMC1	Membrane-associated progesterone receptor component 1	1.16709	0.0498931	0.000301038	0.00578157	FDR	Bonferroni
SeqId_13268_45	P41221	WNT5A	Protein Wnt-5a	0.872247	0.033063	0.000311107	0.00595187	FDR	Bonferroni
SeqId_3305_6	Q9NR61	DLL4	Delta-like protein 4	1.1616	0.0482739	0.000312706	0.00595946	FDR	Not significant at FDR level
SeqId_12632_14	P18440	NAT1	Arylamine N-acetyltransferase 1	0.874823	0.0325239	0.000321724	0.00610674	FDR	FDR
SeqId_5128_53	Q96DU3	SLAMF6	SLAM family member 6	1.1591	0.0475861	0.000322899	0.00610674	FDR	Not significant at FDR level
SeqId_6919_3	P02008	HBZ	Hemoglobin subunit zeta	0.874842	0.0326137	0.000334845	0.00630859	FDR	Not significant at FDR level
SeqId_7110_2	Q9UBS4	DNAJB11	DnaJ homolog subfamily B member 11	1.14533	0.0434223	0.000344676	0.0064692	FDR	FDR
SeqId_3516_60	P48061	CXCL12	Stromal cell-derived factor 1	1.1413	0.0421888	0.000349773	0.00654009	FDR	Bonferroni
SeqId_12957_62	P14927	UQCRB	Cytochrome b-c1 complex subunit 7	0.876358	0.0324226	0.000360656	0.00671824	FDR	Not significant at FDR level
SeqId_17760_128	P61964	WDR5	WD repeat-containing protein 5	1.15835	0.0478074	0.000368589	0.00684029	FDR	FDR
SeqId_12517_52	O14737	PDCD5	Programmed cell death protein 5	1.15521	0.0469725	0.000387636	0.00716693	FDR	FDR
SeqId_2278_61	P16035	TIMP2	Metalloproteinase inhibitor 2	1.14493	0.0437102	0.000392225	0.00722482	FDR	FDR
SeqId_19183_164	P30050	RPL12	60S ribosomal protein L12	1.15129	0.0459929	0.000420862	0.00769584	FDR	FDR
SeqId_19175_18	P49006	MARCKSL1	MARCKS-related protein	1.14604	0.044296	0.000420903	0.00769584	FDR	FDR
SeqId_14341_8	Q0P6D2	FAM69C	Protein FAM69C	0.86975	0.0344339	0.000423775	0.00771987	FDR	Not significant at FDR level
SeqId_15304_1	Q06141	REG3A	Regenerating islet-derived protein 3-alpha	1.15916	0.0486043	0.000427578	0.00776062	FDR	Bonferroni
SeqId_2774_10	Q14005	IL16	Interleukin-16	1.1483	0.0453591	0.00046398	0.00834889	FDR	FDR
SeqId_11646_4	Q7L1S5	CHST9	Carbohydrate sulfotransferase 9	1.13986	0.0426247	0.000464105	0.00834889	FDR	Not significant at FDR level
SeqId_7113_1	Q9HAV7	GRPEL1	GrpE protein homolog 1, mitochondrial	1.14325	0.0437407	0.000466676	0.00834889	FDR	Not significant at FDR level
SeqId_10424_31	Q9NQX5	NPDC1	Neural proliferation differentiation and control protein 1	1.18319	0.0568829	0.000467259	0.00834889	FDR	FDR
SeqId_3317_33	O43464	HTRA2	Serine protease HTRA2, mitochondrial	1.14047	0.0428568	0.00046897	0.00834889	FDR	Not significant at FDR level
SeqId_3327_27	Q9HB63	NTN4	Netrin-4	1.13314	0.0405012	0.000470243	0.00834889	FDR	Not significant at FDR level
SeqId_5701_81	P05452	CLEC3B	Tetranectin	0.872822	0.0339572	0.000471784	0.00834889	FDR	Bonferroni
SeqId_3581_53	P02765	AHSG	Alpha-2-HS-glycoprotein	0.878021	0.0326879	0.000475543	0.00838352	FDR	FDR
SeqId_6234_74	Q6UXI7	VIT	Vitrin	1.16617	0.0513177	0.000477125	0.00838352	FDR	Bonferroni
SeqId_2201_17	P39060	COL18A1	Endostatin	1.18229	0.0567636	0.000487109	0.00852871	FDR	FDR
SeqId_3179_51	P10619	CTSA	Lysosomal protective protein	1.1345	0.0411236	0.000498788	0.00867255	FDR	Not significant at FDR level
SeqId_19631_13	P01042	KNG1	Kininostatin	0.880066	0.0323017	0.00049992	0.00867255	FDR	Not significant at FDR level
SeqId_17814_8	O95861	BPNT1	3'(2'),5'-bisphosphate nucleotidase 1	1.15187	0.0467913	0.000500575	0.00867255	FDR	Not significant at FDR level
SeqId_15494_11	Q14512	FGFBP1	Fibroblast growth factor-binding protein 1	1.13626	0.041737	0.000505786	0.0087323	FDR	Bonferroni
SeqId_3074_6	P18428	LBP	Lipopolysaccharide-binding protein	1.13569	0.0416505	0.000521261	0.00896822	FDR	Not significant at FDR level
SeqId_8894_80	Q99729	HNRNPAB	Heterogeneous nuclear ribonucleoprotein A/B	1.13922	0.0429339	0.00054321	0.00930586	FDR	Not significant at FDR level
SeqId_5111_15	Q9HDB5	NRXN3	Neurexin-3-beta	1.14887	0.0461096	0.000544642	0.00930586	FDR	Not significant at FDR level
SeqId_16914_104	P08571	CD14	Monocyte differentiation antigen CD14, soluble	1.15228	0.0472927	0.000553109	0.00939677	FDR	FDR
SeqId_17427_26	Q9NZ94	NLGN3	Neuroligin-3	0.883832	0.0316081	0.00055441	0.00939677	FDR	Not significant at FDR level
SeqId_2475_1	P10721	KIT	Mast/stem cell growth factor receptor Kit	0.876494	0.033468	0.000555652	0.00939677	FDR	Not significant at FDR level
SeqId_5124_69	Q9UMF0	ICAM5	Intercellular adhesion molecule 5	1.14476	0.0449912	0.000581783	0.00980521	FDR	FDR
SeqId_11102_22	Q9BYZ8	REG4	Regenerating islet-derived protein 4	1.14324	0.0445749	0.000596353	0.0100167	FDR	Bonferroni
SeqId_10627_87	Q06481	APLP2	Amyloid-like protein 2	1.1505	0.0470277	0.000603775	0.0101071	FDR	FDR
SeqId_2851_63	P01031	C5	C5a anaphylatoxin	1.1302	0.0403417	0.00060591	0.0101087	FDR	Bonferroni
SeqId_9264_11	P43234	CTSO	Cathepsin O	1.14214	0.0442955	0.000610566	0.0101522	FDR	FDR
SeqId_6022_57	Q99435	NELL2	Protein kinase C-binding protein NELL2	1.14924	0.046677	0.00061516	0.0101944	FDR	Bonferroni
SeqId_11104_13	P36222	CHI3L1	Chitinase-3-like protein 1	1.13148	0.0410651	0.000665049	0.0109844	FDR	Not significant at FDR level
SeqId_18387_7	P50502	ST13	Hsc70-interacting protein	1.13537	0.0424227	0.000679075	0.0111659	FDR	FDR
SeqId_4971_1	Q9UBR2	CTSZ	Cathepsin Z	1.1466	0.0461703	0.000680546	0.0111659	FDR	FDR
SeqId_4931_59	P13726	F3	Tissue Factor	1.15434	0.048829	0.000691008	0.0113002	FDR	Bonferroni
SeqId_4212_5	Q9UBC2	EPS15L1	Epidermal growth factor receptor substrate 15-like 1	1.13607	0.0428112	0.00071045	0.0115799	FDR	Not significant at FDR level
SeqId_3503_4	P56199|P05556	ITGA1 ITGB1	Integrin alpha-I: beta-1 complex	1.13414	0.0421899	0.000714945	0.0116149	FDR	Not significant at FDR level
SeqId_2436_49	Q9H2A7	CXCL16	C-X-C motif chemokine 16	1.14619	0.0463376	0.000738307	0.0119192	FDR	Bonferroni
SeqId_5129_12	Q14162	SCARF1	Scavenger receptor class F member 1	1.14451	0.0457734	0.000738488	0.0119192	FDR	FDR
SeqId_17682_1	P15529	CD46	Membrane cofactor protein	1.16265	0.0519328	0.000741282	0.0119255	FDR	Bonferroni
SeqId_15522_2	Q9H4G4	GLIPR2	Golgi-associated plant pathogenesis-related protein 1	0.877009	0.0342112	0.00076736	0.0123051	FDR	Not significant at FDR level
SeqId_11556_19	Q8N6T3	ARFGAP1	ADP-ribosylation factor GTPase-activating protein 1	0.876509	0.0343859	0.000779898	0.0124447	FDR	Not significant at FDR level
SeqId_16606_85	P15121	AKR1B1	Aldose reductase	1.14435	0.0459322	0.000781092	0.0124447	FDR	Not significant at FDR level
SeqId_3284_75	P21810	BGN	Biglycan	1.13162	0.0416746	0.000786568	0.0124918	FDR	Not significant at FDR level
SeqId_3356_50	P43166	CA7	Carbonic anhydrase 7	1.12634	0.040068	0.000824573	0.0130535	FDR	Not significant at FDR level
SeqId_13427_66	Q9NR34	MAN1C1	Mannosyl-oligosaccharide 1,2-alpha-mannosidase IC	1.13793	0.0439797	0.000828147	0.0130684	FDR	FDR
SeqId_17735_130	O95166	GABARAP	Gamma-aminobutyric acid receptor-associated protein	1.1643	0.0531177	0.000855092	0.0134507	FDR	Bonferroni
SeqId_6378_2	Q86SI9	C5orf38	Protein CEI	0.875571	0.0349582	0.000874387	0.0136917	FDR	FDR
SeqId_15386_7	P15090	FABP4	Fatty acid-binding protein, adipocyte	1.19164	0.0627858	0.000875938	0.0136917	FDR	FDR
SeqId_15620_4	Q8N2Q7	NLGN1	Neuroligin-1	1.13672	0.0439673	0.00092289	0.0143803	FDR	FDR
SeqId_15308_108	Q2TAL6	VWC2	Brorin	1.15331	0.0496848	0.000929718	0.0144412	FDR	FDR
SeqId_16613_3	Q12864	CDH17	Cadherin-17	1.13457	0.0433243	0.0009452	0.0145999	FDR	FDR
SeqId_13940_19	Q16666	IFI16	Gamma-interferon-inducible protein 16	1.13325	0.0428757	0.000945829	0.0145999	FDR	Bonferroni
SeqId_18873_8	P31997	CEACAM8	Carcinoembryonic antigen-related cell adhesion molecule 8	1.13605	0.0438778	0.00095747	0.0147337	FDR	Not significant at FDR level
SeqId_8300_82	O75381	PEX14	Peroxisomal membrane protein PEX14	1.12899	0.0415151	0.000969328	0.01487	FDR	FDR
SeqId_6561_77	F6PMQ5	LOC652493	Ig Kappa chain V-I region HK102- like	0.884108	0.0330625	0.000988439	0.0150963	FDR	Bonferroni
SeqId_7809_22	Q9BWV2	SPATA9	Spermatogenesis-associated protein 9	1.1275	0.0410853	0.000990171	0.0150963	FDR	Not significant at FDR level
SeqId_2952_75	P05019	IGF1	Insulin-like growth factor I	0.882442	0.0336478	0.00103859	0.0157859	FDR	Not significant at FDR level
SeqId_5078_82	O15197	EPHB6	Ephrin type-B receptor 6	1.16552	0.0544634	0.00104603	0.0158505	FDR	Not significant at FDR level
SeqId_8923_94	Q8N428	GALNT16	Polypeptide N-acetylgalactosaminyltransferase 16	1.13834	0.0450134	0.00104994	0.0158612	FDR	Not significant at FDR level
SeqId_11510_31	O14791	APOL1	Apolipoprotein L1	0.878208	0.0348348	0.00105978	0.0159549	FDR	Not significant at FDR level
SeqId_4487_1	P21781	FGF7	Fibroblast growth factor 7	1.13272	0.0431247	0.00106259	0.0159549	FDR	FDR
SeqId_2771_35	P08833	IGFBP1	Insulin-like growth factor-binding protein 1	1.14422	0.047183	0.00108639	0.016263	FDR	FDR
SeqId_6415_90	P22792	CPN2	Carboxypeptidase N subunit 2	0.886245	0.0327905	0.00109897	0.0164018	FDR	Not significant at FDR level
SeqId_5837_49	P42702	LIFR	Leukemia inhibitory factor receptor	1.13503	0.0440621	0.00110368	0.0164022	FDR	Not significant at FDR level
SeqId_7991_54	Q8N6M8	IQCF1	IQ domain-containing protein F1	0.889646	0.0318922	0.00110682	0.0164022	FDR	Not significant at FDR level
SeqId_2997_8	P57087	JAM2	Junctional adhesion molecule B	1.15301	0.0503351	0.00110893	0.0164022	FDR	FDR
SeqId_9742_59	Q13838	DDX39B	Spliceosome RNA helicase DDX39B	1.13397	0.0437789	0.00112811	0.0166362	FDR	Not significant at FDR level
SeqId_9401_57	Q86V40	TRABD2A	Metalloprotease TIKI1	1.13863	0.0454091	0.00113202	0.0166444	FDR	FDR
SeqId_15376_134	P14091	CTSE	Cathepsin E	1.1316	0.043019	0.00114554	0.0167933	FDR	Not significant at FDR level
SeqId_3168_8	Q9UNA0	ADAMTS5	A disintegrin and metalloproteinase with thrombospondin motifs 5	1.13001	0.0424932	0.00115226	0.0168421	FDR	Not significant at FDR level
SeqId_12528_40	Q96S55	WRNIP1	ATPase WRNIP1	0.888764	0.0322751	0.00116515	0.0169763	FDR	Not significant at FDR level
SeqId_8397_147	Q6ZRP7	QSOX2	Sulfhydryl oxidase 2	0.884324	0.0334856	0.0011683	0.0169763	FDR	FDR
SeqId_4124_24	P0DMV8	HSPA1A	Heat shock 70 kDa protein 1A	1.13252	0.0434509	0.00117992	0.017095	FDR	Not significant at FDR level
SeqId_5758_49	Q9UKQ9	KLK9	Kallikrein-9	0.88629	0.0330501	0.00120768	0.0174463	FDR	Not significant at FDR level
SeqId_3806_55	P54756	EPHA5	Ephrin type-A receptor 5	1.13931	0.0460157	0.00124111	0.0178506	FDR	Not significant at FDR level
SeqId_13113_7	P10451	SPP1	Osteopontin	1.13188	0.0434279	0.00124288	0.0178506	FDR	Bonferroni
SeqId_5066_134	Q08708	CD300C	CMRF35-like molecule 6	1.1472	0.048816	0.00125046	0.0179077	FDR	Bonferroni
SeqId_15566_10	P51911	CNN1	Calponin-1	1.13303	0.0438794	0.00125935	0.017983	FDR	FDR
SeqId_7892_132	A2RU67	KIAA1467	Protein FAM234B	0.89263	0.0315065	0.00129088	0.0183802	FDR	Not significant at FDR level
SeqId_5443_62	P01160	NPPA	Atrial natriuretic factor	1.12964	0.0428185	0.00130002	0.0184573	FDR	FDR
SeqId_6321_65	Q9Y5H3	PCDHGA10	Protocadherin gamma-A10	1.15073	0.0504354	0.00135827	0.0192226	FDR	FDR
SeqId_4553_65	Q7Z4V5	HDGFRP2	Hepatoma-derived growth factor-related protein 2	1.12885	0.0427182	0.00136169	0.0192226	FDR	FDR
SeqId_6504_65	Q9Y4K0	LOXL2	Lysyl oxidase homolog 2	1.13012	0.0431771	0.00136559	0.019223	FDR	Not significant at FDR level
SeqId_6304_8	Q9BXJ1	C1QTNF1	Complement C1q tumor necrosis factor-related protein 1	1.12952	0.0429962	0.00137657	0.0193227	FDR	Not significant at FDR level
SeqId_3209_69	Q9NQ76	MEPE	Matrix extracellular phosphoglycoprotein	1.12784	0.0424333	0.00138611	0.0194017	FDR	Not significant at FDR level
SeqId_14324_52	Q9UQE7	SMC3	Structural maintenance of chromosomes protein 3	1.1313	0.0437021	0.00140527	0.0196144	FDR	Not significant at FDR level
SeqId_19555_1	P61956	SUMO2	Small ubiquitin-related modifier 2	1.14521	0.0486738	0.00142153	0.0197856	FDR	Bonferroni
SeqId_15514_26	P06276	BCHE	Cholinesterase	0.886902	0.0333979	0.00143639	0.0199075	FDR	Bonferroni
SeqId_4993_16	Q16772	GSTA3	Glutathione S-transferase A3	0.892394	0.0318821	0.00143935	0.0199075	FDR	Not significant at FDR level
SeqId_15462_28	P01732	CD8A	T-cell surface glycoprotein CD8 alpha chain	1.14092	0.0472095	0.00144234	0.0199075	FDR	FDR
SeqId_13744_37	P26951	IL3RA	Interleukin-3 receptor subunit alpha	1.12966	0.0433087	0.0014722	0.0202632	FDR	Not significant at FDR level
SeqId_5264_65	P27797	CALR	Calreticulin	1.12451	0.0415162	0.00148073	0.020293	FDR	FDR
SeqId_8479_4	P09238	MMP10	Stromelysin-2	1.12865	0.0429814	0.00148272	0.020293	FDR	Not significant at FDR level
SeqId_13094_75	Q9BXY4	RSPO3	R-spondin-3	1.13899	0.0466546	0.00148665	0.020293	FDR	Bonferroni
SeqId_7891_45	P19224	UGT1A6	UDP-glucuronosyltransferase 1-6	1.12391	0.0413373	0.00149249	0.0203167	FDR	FDR
SeqId_15439_21	P61587	RND3	Rho-related GTP-binding protein RhoE	0.889796	0.0328093	0.00154209	0.0209344	FDR	Not significant at FDR level
SeqId_12373_73	P62995	TRA2B	Transformer-2 protein homolog beta	1.138	0.046467	0.00154632	0.0209345	FDR	FDR
SeqId_17224_12	P20774	OGN	Mimecan	1.13165	0.044227	0.00155297	0.0209672	FDR	Bonferroni
SeqId_3805_16	Q9NQ30	ESM1	Endothelial cell-specific molecule 1	1.12807	0.0429937	0.00156684	0.021097	FDR	Bonferroni
SeqId_10978_39	P01242	GH2	Growth hormone variant	1.12513	0.0420682	0.00161437	0.0216781	FDR	Not significant at FDR level
SeqId_6506_54	P49755	TMED10	Transmembrane emp24 domain-containing protein 10	1.22434	0.078736	0.00164793	0.0220689	FDR	FDR
SeqId_4153_11	P01011	SERPINA3	Alpha-1-antichymotrypsin complex	1.12815	0.0432434	0.00165708	0.0221316	FDR	Bonferroni
SeqId_14083_25	P49903	SEPHS1	Selenide, water dikinase 1	1.12978	0.0438807	0.00167971	0.0223146	FDR	Not significant at FDR level
SeqId_18175_65	Q99536	VAT1	Synaptic vesicle membrane protein VAT-1 homolog	0.887723	0.033652	0.00167979	0.0223146	FDR	Not significant at FDR level
SeqId_8005_1	P84157	MXRA7	Matrix-remodeling-associated protein 7	1.15052	0.051423	0.00170629	0.022606	FDR	Bonferroni
SeqId_2789_26	P09237	MMP7	Matrilysin	1.13534	0.0459754	0.0017211	0.0227415	FDR	FDR
SeqId_6069_71	Q8NBJ7	SUMF2	Sulfatase-modifying factor 2	1.12979	0.0440464	0.00174794	0.0230346	FDR	FDR
SeqId_5462_62	O75636	FCN3	Ficolin-3	0.891499	0.032746	0.00176739	0.0232293	FDR	FDR
SeqId_7100_31	P06729	CD2	T-cell surface antigen CD2	1.12381	0.0420076	0.00179251	0.0234613	FDR	Not significant at FDR level
SeqId_6284_7	Q6UX46	FAM150B	ALK and LTK ligand 2	1.13219	0.04502	0.00179452	0.0234613	FDR	Not significant at FDR level
SeqId_5036_50	P98066	TNFAIP6	Tumor necrosis factor-inducible gene 6 protein	1.13673	0.0467036	0.00181326	0.023644	FDR	FDR
SeqId_3488_64	P04040	CAT	Catalase	0.890378	0.0332869	0.00189787	0.0246822	FDR	Not significant at FDR level
SeqId_13447_42	Q5BIV9	SPRN	Shadow of prion protein	1.1274	0.043556	0.00191029	0.0247788	FDR	FDR
SeqId_2900_53	Q16627	CCL14	C-C motif chemokine 14	1.15256	0.0527402	0.00191636	0.0247926	FDR	FDR
SeqId_4150_75	P00747	PLG	Plasmin	0.895707	0.03184	0.00194532	0.0250395	FDR	Not significant at FDR level
SeqId_8378_3	O95751	LDOC1	Protein LDOC1	0.89251	0.032761	0.00194832	0.0250395	FDR	Not significant at FDR level
SeqId_3174_2	Q9UHI8	ADAMTS1	A disintegrin and metalloproteinase with thrombospondin motifs 1	1.11808	0.0402867	0.0019506	0.0250395	FDR	Not significant at FDR level
SeqId_5648_28	Q6GPI1	CTRB2	Chymotrypsinogen B2	0.895515	0.0320031	0.00201496	0.0257988	FDR	Not significant at FDR level
SeqId_19208_8	P27037	ACVR2A	Activin receptor type-2A	0.894451	0.0323296	0.00202821	0.0259015	FDR	Not significant at FDR level
SeqId_8252_2	Q6P988	NOTUM	Palmitoleoyl-protein carboxylesterase NOTUM	0.88925	0.0338757	0.00206186	0.0262636	FDR	FDR
SeqId_14151_4	P05161	ISG15	Ubiquitin-like protein ISG15	1.12432	0.0427797	0.00207307	0.0263386	FDR	Not significant at FDR level
SeqId_15545_13	P63098	PPP3R1	Calcineurin subunit B type 1	1.1233	0.0424859	0.00211042	0.0267445	FDR	Not significant at FDR level
SeqId_5532_53	P11362	FGFR1	Fibroblast growth factor receptor 1	1.12739	0.0440456	0.0021466	0.0270442	FDR	Bonferroni
SeqId_14227_21	P14649	MYL6B	Myosin light chain 6B	1.1255	0.0433611	0.00214882	0.0270442	FDR	FDR
SeqId_11152_46	Q9UKR3	KLK13	Kallikrein-13	1.12184	0.0420323	0.00215044	0.0270442	FDR	Not significant at FDR level
SeqId_9715_15	O75054	IGSF3	Immunoglobulin superfamily member 3	1.12223	0.0421871	0.00215816	0.0270726	FDR	FDR
SeqId_13487_24	Q9H1C4	UNC93B1	Protein unc-93 homolog B1	0.89875	0.0313433	0.00220594	0.0276022	FDR	Not significant at FDR level
SeqId_8014_359	Q5SRI9	MANEA	Glycoprotein endo-alpha-1,2-mannosidase	1.11875	0.0410672	0.00223572	0.0279042	FDR	Not significant at FDR level
SeqId_17515_6	P48723	HSPA13	Heat shock 70 kDa protein 13	1.11839	0.0409632	0.00225188	0.0280354	FDR	Not significant at FDR level
SeqId_18382_109	P21964	COMT	Catechol O-methyltransferase	0.893229	0.0330297	0.00226181	0.0280883	FDR	Not significant at FDR level
SeqId_2943_5	P08684	CYP3A4	Cytochrome P450 3A4	0.874456	0.0384306	0.00226907	0.0281081	FDR	FDR
SeqId_9061_3	O15013	ARHGEF10	Rho guanine nucleotide exchange factor 10	0.892929	0.0331696	0.00229863	0.0284033	FDR	Not significant at FDR level
SeqId_13539_131	Q92952	KCNN1	Small conductance calcium-activated potassium channel protein 1	0.896677	0.0321045	0.0023188	0.0284385	FDR	Not significant at FDR level
SeqId_13124_20	Q6UXK2	ISLR2	Immunoglobulin superfamily containing leucine-rich repeat protein 2	1.12027	0.0417759	0.00232351	0.0284385	FDR	Not significant at FDR level
SeqId_2714_78	Q12904	AIMP1	Endothelial monocyte-activating polypeptide 2	0.888744	0.0344225	0.00232514	0.0284385	FDR	Not significant at FDR level
SeqId_16892_23	Q13822	ENPP2	Ectonucleotide pyrophosphatase/phosphodiesterase family member 2	1.12918	0.0450522	0.00232676	0.0284385	FDR	Not significant at FDR level
SeqId_8885_6	Q8IZS8	CACNA2D3	Voltage-dependent calcium channel subunit alpha-2/delta-3	0.887291	0.0348505	0.00233018	0.0284385	FDR	FDR
SeqId_18348_89	Q14103	HNRNPD	Heterogeneous nuclear ribonucleoprotein D0	1.12073	0.041984	0.00234518	0.0285311	FDR	Not significant at FDR level
SeqId_5109_24	Q92823	NRCAM	Neuronal cell adhesion molecule	0.895381	0.0325251	0.00234928	0.0285311	FDR	FDR
SeqId_11167_6	Q13613	MTMR1	Myotubularin-related protein 1	0.900483	0.031095	0.00240042	0.0290809	FDR	Not significant at FDR level
SeqId_6507_16	O15394	NCAM2	Neural cell adhesion molecule 2	1.12202	0.0425705	0.00240958	0.0291206	FDR	Not significant at FDR level
SeqId_2190_55	P03951	F11	Coagulation Factor XI	0.892231	0.0335612	0.00243339	0.0293368	FDR	Not significant at FDR level
SeqId_15466_30	P20849	COL9A1	Collagen alpha-1(IX) chain	1.12171	0.0425589	0.0024687	0.0296903	FDR	FDR
SeqId_3342_76	P42684	ABL2	Abelson tyrosine-protein kinase 2	1.11455	0.0399746	0.0024971	0.0299592	FDR	Not significant at FDR level
SeqId_6077_63	Q9NZK5	CECR1	Adenosine deaminase CECR1	1.11929	0.0417531	0.00252004	0.0301613	FDR	Not significant at FDR level
SeqId_8811_24	Q13145	BAMBI	BMP and activin membrane-bound inhibitor homolog	1.13021	0.0458117	0.002529	0.0301956	FDR	Not significant at FDR level
SeqId_8235_48	P05060	CHGB	Secretogranin-1	1.14262	0.0504743	0.00254346	0.0302953	FDR	FDR
SeqId_9531_24	O00453	LST1	Leukocyte-specific transcript 1 protein	1.12525	0.0440222	0.0025596	0.0304105	FDR	Bonferroni
SeqId_3738_54	P09603	CSF1	Macrophage colony-stimulating factor 1	1.1165	0.0408073	0.00256844	0.0304105	FDR	Not significant at FDR level
SeqId_5813_58	P01588	EPO	Erythropoietin	1.11526	0.0403547	0.00257154	0.0304105	FDR	FDR
SeqId_4261_55	P27169	PON1	Serum paraoxonase/arylesterase 1	0.89381	0.0333138	0.00259541	0.0306196	FDR	Not significant at FDR level
SeqId_6965_19	Q9UHC6	CNTNAP2	Contactin-associated protein-like 2	1.11844	0.0415801	0.00260599	0.0306714	FDR	Not significant at FDR level
SeqId_10990_21	Q5S007	LRRK2	Leucine-rich repeat serine/threonine-protein kinase 2	0.896431	0.0325739	0.00262223	0.0307716	FDR	FDR
SeqId_9207_60	O95825	CRYZL1	Quinone oxidoreductase-like protein 1	0.886511	0.0354985	0.00262692	0.0307716	FDR	FDR
SeqId_7751_121	Q96HF1	SFRP2	Secreted frizzled-related protein 2	0.899718	0.0316124	0.00263343	0.0307751	FDR	Not significant at FDR level
SeqId_11277_23	P18850	ATF6	Cyclic AMP-dependent transcription factor ATF-6 alpha	0.888619	0.0349336	0.00266617	0.0310844	FDR	Bonferroni
SeqId_19392_6	O94760	DDAH1	N(G),N(G)-dimethylarginine dimethylaminohydrolase 1	1.11863	0.0417668	0.0026771	0.0311386	FDR	Not significant at FDR level
SeqId_9580_5	Q13753	LAMC2	Laminin subunit gamma-2	1.12403	0.0438095	0.00270087	0.0313415	FDR	Not significant at FDR level
SeqId_19545_145	Q99497	PARK7	Oxidized Protein deglycase DJ-1	0.897981	0.0322223	0.00271046	0.0313793	FDR	Not significant at FDR level
SeqId_18876_77	Q8NCG5	CHST4	Carbohydrate sulfotransferase 4	1.11498	0.0404966	0.00273153	0.0315494	FDR	Not significant at FDR level
SeqId_14747_9	O75462	CRLF1	Cytokine receptor-like factor 1	1.1172	0.04134	0.00274445	0.031625	FDR	Not significant at FDR level
SeqId_11696_7	P29373	CRABP2	Cellular retinoic acid-binding protein 2	1.13512	0.0480604	0.0027593	0.0317224	FDR	FDR
SeqId_7953_20	Q13291	SLAMF1	Signaling lymphocytic activation molecule	1.13749	0.0490633	0.00281931	0.0323372	FDR	FDR
SeqId_6454_38	P52565	ARHGDIA	Rho GDP-dissociation inhibitor 1	0.892237	0.0340836	0.00283668	0.0324614	FDR	Not significant at FDR level
SeqId_9849_13	P27695	APEX1	DNA-(apurinic or apyrimidinic site) lyase	1.12123	0.042999	0.0028486	0.0325226	FDR	Not significant at FDR level
SeqId_5102_55	Q29980	MICB	MHC class I polypeptide-related sequence B	1.11497	0.0406803	0.00285604	0.0325326	FDR	Not significant at FDR level
SeqId_17366_6	Q96GG9	DCUN1D1	DCN1-like protein 1	0.890648	0.0346155	0.00288577	0.0327958	FDR	Not significant at FDR level
SeqId_4232_19	P08069	IGF1R	Insulin-like growth factor 1 receptor	1.11742	0.0416811	0.00291694	0.0330742	FDR	Not significant at FDR level
SeqId_18830_1	Q8WWA0	ITLN1	Intelectin-1	1.12827	0.0457877	0.0029409	0.0332698	FDR	FDR
SeqId_5483_1	Q96B86	RGMA	Repulsive guidance molecule A	0.894684	0.0334956	0.00295404	0.0333423	FDR	FDR
SeqId_18317_111	O76080	ZFAND5	AN1-type zinc finger protein 5	0.897752	0.032602	0.00297663	0.0335209	FDR	Not significant at FDR level
SeqId_6927_7	P52848	NDST1	Bifunctional heparan sulfate N-deacetylase/N-sulfotransferase 1	0.884605	0.0365778	0.0030237	0.0339738	FDR	FDR
SeqId_3710_49	P00747	PLG	Angiostatin	0.88687	0.0360333	0.00312771	0.0350629	FDR	FDR
SeqId_4148_49	Q13219	PAPPA	Pappalysin-1	1.13884	0.0501626	0.00316045	0.03535	FDR	Bonferroni
SeqId_16060_99	Q14112	NID2	Nidogen-2	1.11233	0.0401454	0.00318115	0.0354779	FDR	FDR
SeqId_14123_34	Q9H7M9	C10orf54	V-type immunoglobulin domain-containing suppressor of T-cell activation	1.11958	0.0428842	0.00319042	0.0354779	FDR	Not significant at FDR level
SeqId_14618_26	Q96AW1	VOPP1	Vesicular, overexpressed in cancer, prosurvival protein 1	1.12674	0.0456002	0.00319337	0.0354779	FDR	Not significant at FDR level
SeqId_11457_53	Q14376	GALE	UDP-glucose 4-epimerase	0.892261	0.0345618	0.00325066	0.0359885	FDR	Not significant at FDR level
SeqId_2811_27	Q15389	ANGPT1	Angiopoietin-1	1.12417	0.0447127	0.00325386	0.0359885	FDR	Not significant at FDR level
SeqId_12488_9	Q9ULC4	MCTS1	Malignant T-cell-amplified sequence 1	1.1211	0.0435767	0.003274	0.0361306	FDR	Not significant at FDR level
SeqId_4314_12	Q9H773	DCTPP1	dCTP pyrophosphatase 1	1.11425	0.0410229	0.00330003	0.036337	FDR	Not significant at FDR level
SeqId_12572_236	O43281	EFS	Embryonal Fyn-associated substrate	0.891041	0.0350049	0.00331845	0.0364588	FDR	Not significant at FDR level
SeqId_7163_26	Q9GZZ8	LACRT	Extracellular glycoprotein lacritin	0.895938	0.0335717	0.00336235	0.0368594	FDR	FDR
SeqId_7127_3	P02652	APOA2	Apolipoprotein A-II	1.11417	0.0411322	0.00340625	0.0372582	FDR	Not significant at FDR level
SeqId_5249_31	O94768	STK17B	Serine/threonine-protein kinase 17B	0.90086	0.0321622	0.00345147	0.0376697	FDR	Not significant at FDR level
SeqId_4673_13	P05231	IL6	Interleukin-6	1.11839	0.042818	0.00347225	0.0378132	FDR	FDR
SeqId_2666_53	P07585	DCN	Decorin	1.11686	0.0422613	0.00349126	0.0379368	FDR	FDR
SeqId_16609_106	Q6UWL6	KIRREL2	Kin of IRRE-like protein 2	1.11668	0.0422552	0.00353917	0.0383733	FDR	FDR
SeqId_9016_12	P55055	NR1H2	Oxysterols receptor LXR-beta	0.898383	0.0330563	0.00358779	0.0388155	FDR	Not significant at FDR level
SeqId_5315_22	P45379	TNNT2	Troponin T, cardiac muscle	1.13185	0.0483746	0.00375832	0.0405718	FDR	Bonferroni
SeqId_8969_49	P08571	CD14	Monocyte differentiation antigen CD14	1.12672	0.0464079	0.00377209	0.040632	FDR	FDR
SeqId_7849_3	Q16769	QPCT	Glutaminyl-peptide cyclotransferase	1.11232	0.0408998	0.00379125	0.0407498	FDR	Not significant at FDR level
SeqId_9233_71	P48307	TFPI2	Tissue factor pathway inhibitor 2	1.11869	0.0433978	0.00383886	0.0410938	FDR	FDR
SeqId_3007_7	Q9Y336	SIGLEC9	Sialic acid-binding Ig-like lectin 9	1.10827	0.0394075	0.00383984	0.0410938	FDR	Not significant at FDR level
SeqId_6334_9	P36268	GGT2	Inactive gamma-glutamyltranspeptidase 2	0.892383	0.0351563	0.00385063	0.0411204	FDR	Not significant at FDR level
SeqId_6207_10	P07602	PSAP	Prosaposin	1.10972	0.0399856	0.00386261	0.0411596	FDR	FDR
SeqId_8942_2	Q7Z2W9	MRPL21	39S ribosomal protein L21, mitochondrial	0.898428	0.033365	0.00392488	0.0417335	FDR	FDR
SeqId_9482_110	Q9BW91	NUDT9	ADP-ribose pyrophosphatase, mitochondrial	1.11362	0.041584	0.00395235	0.0419166	FDR	Not significant at FDR level
SeqId_15559_5	P58335	ANTXR2	Anthrax toxin receptor 2	0.887477	0.036767	0.00395902	0.0419166	FDR	Bonferroni
SeqId_3587_53	O95393	BMP10	Bone morphogenetic protein 10	1.11861	0.0435656	0.00400162	0.0422772	FDR	FDR
SeqId_10074_128	P25440	BRD2	Bromodomain-containing protein 2	0.900932	0.0326666	0.00401153	0.0422918	FDR	Not significant at FDR level
SeqId_4878_3	P00742	F10	Coagulation Factor X	0.896929	0.0339329	0.00403651	0.0424589	FDR	Not significant at FDR level
SeqId_8700_325	Q8NCW6	GALNT11	Polypeptide N-acetylgalactosaminyltransferase 11	0.900628	0.0327906	0.00404452	0.0424589	FDR	Not significant at FDR level
SeqId_17419_17	Q9UGI8	TES	Testin	0.899781	0.0330943	0.00408911	0.0428363	FDR	Not significant at FDR level
SeqId_11262_39	Q9H4I3	TRABD	TraB domain-containing protein	0.903929	0.0318254	0.00412027	0.0430716	FDR	Not significant at FDR level
SeqId_4157_2	P00734	F2	Thrombin	0.897509	0.0338456	0.00413848	0.0431554	FDR	Not significant at FDR level
SeqId_10903_50	Q9UNK0	STX8	Syntaxin-8	1.11963	0.044131	0.00414571	0.0431554	FDR	FDR
SeqId_8953_47	P51858	HDGF	Hepatoma-derived growth factor	1.12035	0.0444257	0.00415749	0.0431873	FDR	FDR
SeqId_4430_44	Q9BWP8	COLEC11	Collectin-11	1.11115	0.0408899	0.00418333	0.0433649	FDR	Not significant at FDR level
SeqId_13552_7	Q9UH65	SWAP70	Switch-associated protein 70	1.10964	0.0403468	0.00422143	0.0436685	FDR	Not significant at FDR level
SeqId_16322_10	Q8WU39	PACAP	Marginal zone B- and B1-cell-specific protein	1.11666	0.0430929	0.00424678	0.0438391	FDR	Not significant at FDR level
SeqId_19341_36	Q9BR61	ACBD6	Acyl-CoA-binding domain-containing protein 6	1.11824	0.0437386	0.00427482	0.0439635	FDR	Not significant at FDR level
SeqId_2620_4	P40189	IL6ST	Interleukin-6 receptor subunit beta	1.11525	0.0425785	0.00427657	0.0439635	FDR	FDR
SeqId_2890_59	Q9NRJ3	CCL28	C-C motif chemokine 28	1.11292	0.0417309	0.00432795	0.0443995	FDR	FDR
SeqId_6451_64	Q9BXN1	ASPN	Asporin	1.116	0.0429814	0.00437629	0.0448009	FDR	Not significant at FDR level
SeqId_5661_15	Q14116	IL18	Interleukin-18	1.1124	0.0415912	0.00438516	0.0448009	FDR	Not significant at FDR level
SeqId_18890_227	P02675	FGB	Fibrinogen beta chain	0.902872	0.0324354	0.00445315	0.0453565	FDR	Not significant at FDR level
SeqId_4976_57	P46108	CRK	Adapter molecule crk	1.12463	0.0464481	0.00445785	0.0453565	FDR	FDR
SeqId_3050_7	P04275	VWF	von Willebrand factor	1.10749	0.0398488	0.00454509	0.0461494	FDR	Not significant at FDR level
SeqId_5272_55	P29353	SHC1	SHC-transforming protein 1	1.11945	0.0445424	0.00457145	0.0463222	FDR	FDR
SeqId_16865_62	Q92804	TAF15	TATA-binding protein-associated factor 2N	1.11607	0.043324	0.00467116	0.0471473	FDR	Not significant at FDR level
SeqId_5636_10	P55083	MFAP4	Microfibril-associated glycoprotein 4	1.10887	0.0405082	0.00467192	0.0471473	FDR	FDR
SeqId_8484_24	P41159	LEP	Leptin	0.848893	0.049196	0.00470155	0.0473499	FDR	Bonferroni
SeqId_17704_74	Q92598	HSPH1	Heat shock protein 105 kDa	1.10941	0.0407753	0.0047307	0.0475468	FDR	Not significant at FDR level
SeqId_6457_50	Q9Y5H4	PCDHGA1	Protocadherin gamma-A1	1.10839	0.0404089	0.0047614	0.0477415	FDR	FDR
SeqId_9380_2	Q9BX93	PLA2G12B	Group XIIB secretory phospholipase A2-like protein	0.893883	0.035531	0.00476933	0.0477415	FDR	Bonferroni
SeqId_9883_29	Q04760	GLO1	Lactoylglutathione lyase	1.11028	0.0411886	0.00480513	0.0480028	FDR	Not significant at FDR level
SeqId_2913_1	P55773	CCL23	C-C motif chemokine 23	1.12511	0.0471138	0.00487676	0.0486204	FDR	Not significant at FDR level
SeqId_10462_14	Q9Y5Q6	INSL5	Insulin-like peptide INSL5	1.10882	0.0407557	0.00494732	0.0491424	FDR	Not significant at FDR level
SeqId_2642_4	P68402	PAFAH1B2	Platelet-activating factor acetylhydrolase IB subunit beta	1.11525	0.0432879	0.00494895	0.0491424	FDR	FDR
SeqId_9931_20	P04264	KRT1	Keratin, type II cytoskeletal 1	1.12209	0.04601	0.0049661	0.0491438	FDR	Not significant at FDR level
SeqId_14583_49	O14793	MSTN	Growth/differentiation factor 8	0.903504	0.0326385	0.00496893	0.0491438	FDR	Not significant at FDR level
SeqId_6441_62	Q9UKP5	ADAMTS6	A disintegrin and metalloproteinase with thrombospondin motifs 6	1.10961	0.0411009	0.00498471	0.0492017	FDR	Not significant at FDR level
SeqId_8360_169	O76036	NCR1	Natural cytotoxicity triggering receptor 1	1.11266	0.042312	0.00499552	0.0492103	FDR	Not significant at FDR level
SeqId_10900_272	Q93045	STMN2	Stathmin-2	1.11812	0.0445332	0.00505878	0.0497347	FDR	FDR
SeqId_10866_60	Q6IN85	SMEK1	Serine/threonine-protein phosphatase 4 regulatory subunit 3A	1.11034	0.0414738	0.00507564	0.0498015	FDR	FDR
SeqId_7856_51	Q8WW52	FAM151A	Protein FAM151A	0.903898	0.032611	0.00510177	0.049959	FDR	Not significant at FDR level
SeqId_5392_73	P25445	FAS	Tumor necrosis factor receptor superfamily member 6	1.11768	0.0444671	0.00516663	0.0504944	Nominal
SeqId_13078_3	P41208	CETN2	Centrin-2	0.903089	0.0329622	0.005226	0.050974	Nominal
SeqId_8106_15	P43307	SSR1	Translocon-associated protein subunit alpha	0.902912	0.0330334	0.00524538	0.0510116	Nominal
SeqId_2987_37	P16403	HIST1H1C	Histone H1.2	1.11068	0.041773	0.00525398	0.0510116	Nominal
SeqId_18398_1	P51857	AKR1D1	3-oxo-5-beta-steroid 4-dehydrogenase	0.902916	0.0330432	0.00526073	0.0510116	Nominal
SeqId_19266_35	Q13283	G3BP1	Ras GTPase-activating protein-binding protein 1	1.11984	0.0454707	0.00531018	0.0513905	Nominal
SeqId_10668_5	Q12846	STX4	Syntaxin-4	1.11671	0.0442777	0.00536804	0.0518492	Nominal
SeqId_5008_51	P04179	SOD2	Superoxide dismutase [Mn], mitochondrial	0.899442	0.0342629	0.00540031	0.0519938	Nominal
SeqId_8068_43	Q6NSJ0	KIAA1161	Uncharacterized family 31 glucosidase KIAA1161	0.906478	0.0319944	0.00540399	0.0519938	Nominal
SeqId_5024_67	P06400	RB1	Retinoblastoma-associated protein	0.907038	0.0318727	0.00549182	0.0527364	Nominal
SeqId_9451_20	P07911	UMOD	Uromodulin	1.11997	0.0457364	0.00552856	0.0529865	Nominal
SeqId_3447_64	P10145	CXCL8	Interleukin-8	1.10955	0.0416024	0.00556429	0.0532259	Nominal
SeqId_13629_25	Q9Y4P1	ATG4B	Cysteine protease ATG4B	1.10594	0.0401883	0.00558986	0.0533539	Nominal
SeqId_11330_15	P67870	CSNK2B	Casein kinase II subunit beta	0.899908	0.0342576	0.0055992	0.0533539	Nominal
SeqId_18899_82	Q9Y3E1	HDGFRP3	Hepatoma-derived growth factor-related protein 3	1.10506	0.03986	0.0056109	0.0533627	Nominal
SeqId_15381_45	Q16832	DDR2	Discoidin domain-containing receptor 2	1.12142	0.0465153	0.00573222	0.0544121	Nominal
SeqId_3348_49	P13497	BMP1	Bone morphogenetic protein 1	0.900651	0.0341407	0.00577329	0.0546649	Nominal
SeqId_15574_37	P20248	CCNA2	Cyclin-A2	1.10445	0.0397564	0.00578091	0.0546649	Nominal
SeqId_6375_75	Q8NBI6	XXYLT1	Xyloside xylosyltransferase 1	1.11902	0.0456116	0.00579883	0.0547299	Nominal
SeqId_19327_31	O14929	HAT1	Histone acetyltransferase type B catalytic subunit	0.907511	0.0319709	0.00587292	0.0553238	Nominal
SeqId_7154_92	Q6P5S2	LEG1	Protein LEG1 homolog	0.899969	0.0344577	0.00591058	0.0555729	Nominal
SeqId_15560_52	P20062	TCN2	Transcobalamin-2	1.1039	0.0396552	0.00592678	0.0556197	Nominal
SeqId_2925_9	P05121	SERPINE1	Plasminogen activator inhibitor 1	0.90032	0.034404	0.00599787	0.0561626	Nominal
SeqId_8006_12	Q9NXW2	DNAJB12	DnaJ homolog subfamily B member 12	1.13608	0.052756	0.00600731	0.0561626	Nominal
SeqId_6213_10	Q6NT52	CGB2	Choriogonadotropin subunit beta variant 2	1.11375	0.0437271	0.00606784	0.0566218	Nominal
SeqId_10440_26	Q9H6B4	CLMP	CXADR-like membrane protein	1.13469	0.0522664	0.00608296	0.0566561	Nominal
SeqId_16588_10	P11021	HSPA5	78 kDa glucose-regulated protein	1.10348	0.0396558	0.00614302	0.0571082	Nominal
SeqId_13700_10	P07355	ANXA2	Annexin A2	1.10749	0.0412912	0.00617568	0.0573043	Nominal
SeqId_19279_42	P09455	RBP1	Retinol-binding protein 1	1.102	0.0391159	0.00621043	0.0575191	Nominal
SeqId_3341_33	P00519	ABL1	Tyrosine-protein kinase ABL1	1.10405	0.0399707	0.00625278	0.0578032	Nominal
SeqId_17775_8	Q9UI15	TAGLN3	Transgelin-3	1.11581	0.0447425	0.0062787	0.0579008	Nominal
SeqId_15368_3	Q8N8U9	BMPER	BMP-binding endothelial regulator protein	1.10684	0.0411173	0.0062867	0.0579008	Nominal
SeqId_5610_32	Q5VUB5	FAM171A1	Protein FAM171A1	0.905369	0.0329561	0.00631338	0.0579929	Nominal
SeqId_17722_5	Q02790	FKBP4	Peptidyl-prolyl cis-trans isomerase FKBP4	1.10957	0.0422469	0.00632012	0.0579929	Nominal
SeqId_4480_59	P01024	C3	Complement C3b	0.901193	0.0343593	0.00635823	0.0581328	Nominal
SeqId_7788_1	P18859	ATP5J	ATP synthase-coupling factor 6, mitochondrial	1.10936	0.0421928	0.00635882	0.0581328	Nominal
SeqId_9255_5	Q9P0M4	IL17C	Interleukin-17C	0.9028	0.0338563	0.00639755	0.0583792	Nominal
SeqId_2571_12	P17936	IGFBP3	Insulin-like growth factor-binding protein 3	0.88981	0.0381193	0.00642618	0.0585326	Nominal
SeqId_3077_66	P00742	F10	Coagulation factor Xa	0.902415	0.0340105	0.00644067	0.0585569	Nominal
SeqId_5852_6	P80511	S100A12	Protein S100-A12	1.10748	0.0415137	0.0064612	0.058636	Nominal
SeqId_3046_31	Q9HD89	RETN	Resistin	1.11427	0.0442799	0.00647473	0.0586417	Nominal
SeqId_14326_4	P51965	UBE2E1	Ubiquitin-conjugating enzyme E2 E1	1.11726	0.0455067	0.0064855	0.0586417	Nominal
SeqId_8229_1	Q4G148	GXYLT1	Glucoside xylosyltransferase 1	1.10398	0.0401467	0.0065214	0.0588589	Nominal
SeqId_9244_27	P50897	PPT1	Palmitoyl-protein thioesterase 1	1.10991	0.0425735	0.00655751	0.0590772	Nominal
SeqId_19376_74	P40261	NNMT	Nicotinamide N-methyltransferase	1.10892	0.0422102	0.00660749	0.0593515	Nominal
SeqId_4568_17	O94991	SLITRK5	SLIT and NTRK-like protein 5	1.11363	0.0441316	0.00661191	0.0593515	Nominal
SeqId_5825_49	P15260	IFNGR1	Interferon gamma receptor 1	1.11107	0.0431076	0.00663298	0.0593517	Nominal
SeqId_14614_41	Q5T1S8	NCMAP	Noncompact myelin-associated protein	1.10541	0.0408106	0.00663589	0.0593517	Nominal
SeqId_19121_3	Q9UHD9	UBQLN2	Ubiquilin-2	1.11479	0.0446408	0.00665666	0.0594302	Nominal
SeqId_11436_6	Q16352	INA	Alpha-internexin	1.11035	0.0428501	0.0066802	0.0595331	Nominal
SeqId_17332_3	Q9NX46	ADPRHL2	Poly(ADP-ribose) glycohydrolase ARH3	1.11137	0.0432844	0.00670517	0.0596484	Nominal
SeqId_8352_26	Q96PQ1	SIGLEC12	Sialic acid-binding Ig-like lectin 12	0.899288	0.0352257	0.00672846	0.0597483	Nominal
SeqId_17850_42	O43474	KLF4	Krueppel-like factor 4	0.905101	0.0333244	0.00676688	0.0598768	Nominal
SeqId_5671_1	P17538	CTRB1	Chymotrypsinogen B	0.905841	0.0330788	0.00676723	0.0598768	Nominal
SeqId_5581_28	Q08830	FGL1	Fibrinogen-like protein 1	1.10822	0.0420602	0.0067792	0.0598768	Nominal
SeqId_9831_12	Q9UN86	G3BP2	Ras GTPase-activating protein-binding protein 2	1.11531	0.0449691	0.006796	0.0599184	Nominal
SeqId_19229_92	Q86YM7	HOMER1	Homer protein homolog 1	1.1094	0.042618	0.00688031	0.0605541	Nominal
SeqId_11347_9	P37837	TALDO1	Transaldolase	1.10762	0.0419255	0.00692496	0.0607453	Nominal
SeqId_15678_71	Q9UBU2	DKK2	Dickkopf-related protein 2	1.111	0.0433084	0.00692656	0.0607453	Nominal
SeqId_7945_10	Q9H2E6	SEMA6A	Semaphorin-6A	1.10531	0.0410205	0.00697882	0.0609888	Nominal
SeqId_17344_23	Q9UBI4	STOML1	Stomatin-like protein 1	0.904905	0.0335168	0.00697894	0.0609888	Nominal
SeqId_2797_56	P04114	APOB	Apolipoprotein B	0.891517	0.0379577	0.00699604	0.0610279	Nominal
SeqId_11266_8	Q14242	SELPLG	P-selectin glycoprotein ligand 1	1.10654	0.0415453	0.00700805	0.0610279	Nominal
SeqId_13436_54	P56270	MAZ	Myc-associated zinc finger protein	1.10794	0.042163	0.00706817	0.0614435	Nominal
SeqId_16617_14	P31944	CASP14	Caspase-14	0.907126	0.0328375	0.00708774	0.0615057	Nominal
SeqId_5735_54	Q96EU7	C1GALT1C1	C1GALT1-specific chaperone 1	0.898243	0.0359426	0.00732069	0.0634161	Nominal
SeqId_3685_53	Q9BY79	MFRP	Membrane frizzled-related protein	1.10835	0.0425584	0.00738279	0.0638425	Nominal
SeqId_9102_28	Q5T4F4	ZFYVE27	Protrudin	1.10089	0.0395575	0.00747311	0.0644225	Nominal
SeqId_4540_11	P45973	CBX5	Chromobox protein homolog 5	0.910661	0.0318611	0.00747587	0.0644225	Nominal
SeqId_10553_8	Q8NFQ8	TOR1AIP2	Torsin-1A-interacting protein 2	1.10935	0.0431203	0.00759136	0.0653041	Nominal
SeqId_11327_56	P49760	CLK2	Dual specificity protein kinase CLK2	0.91035	0.0320536	0.00763976	0.0656066	Nominal
SeqId_15375_49	P15086	CPB1	Carboxypeptidase B	0.905041	0.0338793	0.00769041	0.0658843	Nominal
SeqId_13984_23	Q9UHL0	DDX25	ATP-dependent RNA helicase DDX25	0.908028	0.0328729	0.00769869	0.0658843	Nominal
SeqId_15521_4	O94985	CLSTN1	Calsyntenin-1	1.10141	0.0399365	0.00772363	0.0659838	Nominal
SeqId_12562_1	Q16512	PKN1	Serine/threonine-protein kinase N1	0.905965	0.0335976	0.00774621	0.0660628	Nominal
SeqId_4163_5	P0C0S5	H2AFZ	Histone H2A.z	1.10056	0.0396261	0.00778623	0.06629	Nominal
SeqId_11242_33	P22735	TGM1	Protein-glutamine gamma-glutamyltransferase K	0.909671	0.0323861	0.00783294	0.0665733	Nominal
SeqId_16302_11	Q96DR5	BPIFA2	BPI fold-containing family A member 2	0.899391	0.0358805	0.00786161	0.0667025	Nominal
SeqId_7918_114	P04745	AMY1A	Alpha-amylase 1	0.903624	0.0344769	0.00790451	0.0669519	Nominal
SeqId_7955_195	P19827	ITIH1	Inter-alpha-trypsin inhibitor heavy chain H1	0.907931	0.033168	0.00819449	0.0692896	Nominal
SeqId_16900_29	Q8NFP4	MDGA1	MAM domain-containing glycosylphosphatidylinositol anchor protein 1	1.10251	0.0407219	0.00823981	0.0695541	Nominal
SeqId_16814_13	Q13642	FHL1	Four and a half LIM domains protein 1	0.909406	0.0327143	0.00829444	0.0698961	Nominal
SeqId_11563_51	Q96C24	SYTL4	Synaptotagmin-like protein 4	0.905867	0.0339398	0.00832273	0.069934	Nominal
SeqId_8468_19	P07288	KLK3	Prostate-specific antigen	0.837434	0.056309	0.00832716	0.069934	Nominal
SeqId_2212_69	P00750	PLAT	Tissue-type plasminogen activator	0.906353	0.0338218	0.00841546	0.0704463	Nominal
SeqId_17782_23	P09110	ACAA1	3-ketoacyl-CoA thiolase, peroxisomal	1.10357	0.041274	0.00841659	0.0704463	Nominal
SeqId_12720_71	Q9NRR5	UBQLN4	Ubiquilin-4	1.11203	0.0448241	0.00843206	0.0704567	Nominal
SeqId_2730_58	Q29983	MICA	MHC class I polypeptide-related sequence A	1.09993	0.0398139	0.00850185	0.070816	Nominal
SeqId_6223_5	Q16661	GUCA2B	Guanylate cyclase activator 2B	1.10267	0.0409533	0.00850364	0.070816	Nominal
SeqId_16751_15	P16860	NPPB	Natriuretic peptides B	1.1058	0.0422781	0.00852639	0.0708863	Nominal
SeqId_12783_29	P52272	HNRNPM	Heterogeneous nuclear ribonucleoprotein M	1.10298	0.0411759	0.00864829	0.0717794	Nominal
SeqId_5730_60	O95715	CXCL14	C-X-C motif chemokine 14	1.10656	0.0427174	0.00871565	0.0722175	Nominal
SeqId_15475_4	P55058	PLTP	Phospholipid transfer protein	1.10438	0.0418952	0.00886648	0.0733446	Nominal
SeqId_12612_37	P20618	PSMB1	Proteasome subunit beta type-1	1.11127	0.044858	0.00895778	0.0739178	Nominal
SeqId_10762_2	A4D1S0	KLRG2	Killer cell lectin-like receptor subfamily G member 2	0.909556	0.0329936	0.00896561	0.0739178	Nominal
SeqId_12400_25	Q9NPD8	UBE2T	Ubiquitin-conjugating enzyme E2 T	0.905524	0.0344025	0.00899665	0.0739697	Nominal
SeqId_13519_112	Q86VW2	ARHGEF25	Rho guanine nucleotide exchange factor 25	0.905495	0.0344151	0.00900176	0.0739697	Nominal
SeqId_8922_4	Q9ULS5	TMCC3	Transmembrane and coiled-coil domains protein 3	0.905603	0.0343912	0.00902882	0.0740692	Nominal
SeqId_8660_5	Q9NRN5	OLFML3	Olfactomedin-like protein 3	1.10219	0.0411224	0.00910858	0.0744855	Nominal
SeqId_2843_13	O43291	SPINT2	Kunitz-type protease inhibitor 2	1.10242	0.0412175	0.00910963	0.0744855	Nominal
SeqId_2480_58	P35625	TIMP3	Metalloproteinase inhibitor 3	1.10696	0.0431974	0.00921481	0.075157	Nominal
SeqId_19206_20	P36639	NUDT1	7,8-dihydro-8-oxoguanine triphosphatase	0.911636	0.0323961	0.00923068	0.075157	Nominal
SeqId_19281_86	O15525	MAFG	Transcription factor MafG	1.10362	0.0418003	0.00923726	0.075157	Nominal
SeqId_6366_38	Q96J42	TXNDC15	Thioredoxin domain-containing protein 15	1.09688	0.038984	0.00927127	0.0753101	Nominal
SeqId_6604_59	Q8TB73	NDNF	Protein NDNF	0.910472	0.0328347	0.00930156	0.0754325	Nominal
SeqId_2816_50	P50895	BCAM	Basal Cell Adhesion Molecule	1.09902	0.0399193	0.00933438	0.0755749	Nominal
SeqId_2514_65	Q15768	EFNB3	Ephrin-B3	1.09876	0.0398276	0.00936749	0.0757193	Nominal
SeqId_3004_67	Q9BQ51	PDCD1LG2	Programmed cell death 1 ligand 2	1.10195	0.0411858	0.00938917	0.0757709	Nominal
SeqId_3484_60	P01019	AGT	Angiotensinogen	0.904936	0.03483	0.00944994	0.0760645	Nominal
SeqId_4122_12	Q08345	DDR1	Epithelial discoidin domain-containing receptor 1	0.910311	0.0329625	0.00945625	0.0760645	Nominal
SeqId_14008_22	Q9NPI6	DCP1A	mRNA-decapping enzyme 1A	1.10951	0.0444634	0.00951106	0.0762846	Nominal
SeqId_5639_49	Q8TDF5	NETO1	Neuropilin and tolloid-like protein 1	0.913895	0.0317403	0.00952806	0.0762846	Nominal
SeqId_16763_11	O14960	LECT2	Leukocyte cell-derived chemotaxin-2	0.903225	0.0354621	0.0095298	0.0762846	Nominal
SeqId_15367_38	Q8TDL5	BPIFB1	BPI fold-containing family B member 1	1.10437	0.0423535	0.00964012	0.0770432	Nominal
SeqId_10756_34	Q969E3	UCN3	Urocortin-3	1.10818	0.0441538	0.00993674	0.0791908	Nominal
SeqId_15539_15	Q96PX8	SLITRK1	SLIT and NTRK-like protein 1	1.11479	0.0469926	0.0099408	0.0791908	Nominal
SeqId_9774_59	Q9ULK6	RNF150	RING finger protein 150	1.09496	0.0385508	0.00997266	0.0793171	Nominal
SeqId_13621_31	O94973	AP2A2	AP-2 complex subunit alpha-2	1.10494	0.0427994	0.00998912	0.0793207	Nominal
SeqId_9288_7	Q9Y680	FKBP7	Peptidyl-prolyl cis-trans isomerase FKBP7	1.11246	0.046034	0.0100071	0.079336	Nominal
SeqId_8841_65	Q8IUL8	CILP2	Cartilage intermediate layer protein 2	0.90499	0.0351138	0.0100835	0.0796963	Nominal
SeqId_6553_68	Q9UL16	CFAP45	Cilia- and flagella-associated protein 45	0.913552	0.0321031	0.0100847	0.0796963	Nominal
SeqId_4923_79	P03971	AMH	Muellerian-inhibiting factor	0.900833	0.0366029	0.0101625	0.0800734	Nominal
SeqId_18242_8	Q15506	SPA17	Sperm surface protein Sp17	1.10198	0.0416438	0.0101756	0.0800734	Nominal
SeqId_6382_17	O00462	MANBA	Beta-mannosidase	1.09731	0.0396555	0.0101812	0.0800734	Nominal
SeqId_4989_7	P02679	FGG	Fibrinogen gamma chain	1.0998	0.0407233	0.010197	0.0800734	Nominal
SeqId_18312_68	Q9UGV2	NDRG3	Protein NDRG3	1.09696	0.0395275	0.0102182	0.0801126	Nominal
SeqId_5063_12	Q9BZW8	CD244	Natural killer cell receptor 2B4	1.09808	0.0400537	0.0103138	0.0806471	Nominal
SeqId_5486_73	P13598	ICAM2	Intercellular adhesion molecule 2	0.910658	0.0332273	0.0103189	0.0806471	Nominal
SeqId_8042_88	Q5DT21	SPINK9	Serine protease inhibitor Kazal-type 9	0.903538	0.035749	0.0103542	0.0807957	Nominal
SeqId_13724_27	O95750	FGF19	Fibroblast growth factor 19	1.0976	0.0399119	0.010436	0.0813056	Nominal
SeqId_15331_47	Q09028	RBBP4	Histone-binding protein RBBP4	1.10006	0.041012	0.0105254	0.0818735	Nominal
SeqId_2700_56	P07225	PROS1	Vitamin K-dependent protein S	0.910676	0.0333634	0.0106493	0.0826945	Nominal
SeqId_10418_36	Q86Y82	STX12	Syntaxin-12	1.10779	0.0444105	0.0106643	0.0826945	Nominal
SeqId_3520_58	P10600	TGFB3	Transforming growth factor beta-3	1.10449	0.043	0.0106912	0.0827118	Nominal
SeqId_17692_2	O00478	BTN3A3	Butyrophilin subfamily 3 member A3	1.10938	0.0451179	0.0107	0.0827118	Nominal
SeqId_5131_15	Q9NS68	TNFRSF19	Tumor necrosis factor receptor superfamily member 19	1.1249	0.0519891	0.0108766	0.0839467	Nominal
SeqId_12738_43	Q9Y2I1	NISCH	Nischarin	0.910685	0.0334944	0.0109663	0.0845073	Nominal
SeqId_8048_9	Q8N4E7	FTMT	Ferritin, mitochondrial	0.906012	0.0351771	0.011017	0.0846562	Nominal
SeqId_12530_14	P61024	CKS1B	Cyclin-dependent kinases regulatory subunit 1	1.09854	0.0406145	0.0110198	0.0846562	Nominal
SeqId_16818_200	Q9H5V8	CDCP1	CUB domain-containing protein 1	1.10261	0.0423817	0.0110435	0.0847069	Nominal
SeqId_19293_6	O75436	VPS26A	Vacuolar protein sorting-associated protein 26A	1.11073	0.0459155	0.0110747	0.0848144	Nominal
SeqId_15644_1	P43251	BTD	Biotinidase	0.911601	0.0332458	0.0111552	0.0852602	Nominal
SeqId_18185_118	P05062	ALDOB	Fructose-bisphosphate aldolase B	0.910495	0.0336506	0.0111779	0.0852602	Nominal
SeqId_12831_21	Q96BS2	TESC	Calcineurin B homologous protein 3	1.10104	0.0417764	0.0111866	0.0852602	Nominal
SeqId_9385_4	P10253	GAA	Lysosomal alpha-glucosidase	1.09569	0.0394785	0.0112017	0.0852602	Nominal
SeqId_16296_43	O75473	LGR5	Leucine-rich repeat-containing G-protein coupled receptor 5	0.91235	0.0330072	0.0112272	0.0853235	Nominal
SeqId_15535_3	Q9BQR3	PRSS27	Serine protease 27	1.10309	0.042705	0.0112667	0.0854926	Nominal
SeqId_5726_49	Q6PDA7	SPAG11A	Sperm-associated antigen 11A	0.914151	0.0324064	0.0113405	0.0859206	Nominal
SeqId_19602_36	P17535	JUND	Transcription factor jun-D	1.09747	0.0403355	0.0113843	0.0861206	Nominal
SeqId_16916_19	Q9H5Y7	SLITRK6	SLIT and NTRK-like protein 6	1.10136	0.0420366	0.0114241	0.0862902	Nominal
SeqId_8681_93	O15173	PGRMC2	Membrane-associated progesterone receptor component 2	0.910603	0.0337278	0.0114591	0.0864225	Nominal
SeqId_17777_31	Q96GA7	SDSL	Serine dehydratase-like	1.10048	0.0417195	0.0115529	0.086998	Nominal
SeqId_19257_11	P09496	CLTA	Clathrin light chain A	1.10476	0.043618	0.011622	0.0873855	Nominal
SeqId_4891_50	P01275	GCG	Glucagon	1.10245	0.0426402	0.0116765	0.0876621	Nominal
SeqId_5030_52	Q8IXJ6	SIRT2	NAD-dependent protein deacetylase sirtuin-2	0.912594	0.033138	0.0117739	0.0882599	Nominal
SeqId_12399_194	Q8IVM0	CCDC50	Coiled-coil domain-containing protein 50	1.1058	0.0441625	0.0117996	0.0883185	Nominal
SeqId_12987_12	Q16629	SRSF7	Serine/arginine-rich splicing factor 7	1.10965	0.0458641	0.0118287	0.0884033	Nominal
SeqId_3326_58	Q9BY67	CADM1	Cell adhesion molecule 1	1.10298	0.0429927	0.0119136	0.08888	Nominal
SeqId_4179_57	P61981	YWHAG	14-3-3 protein family	1.10705	0.044777	0.0119284	0.08888	Nominal
SeqId_3038_9	O14625	CXCL11	C-X-C motif chemokine 11	1.0999	0.0416924	0.0120056	0.0893211	Nominal
SeqId_18907_97	P43629	KIR3DL1	Killer cell immunoglobulin-like receptor 3DL1	0.909918	0.0342307	0.0120949	0.0898506	Nominal
SeqId_2636_10	P36941	LTBR	Tumor necrosis factor receptor superfamily member 3	0.915906	0.0320941	0.012182	0.0903622	Nominal
SeqId_17805_35	O75940	SMNDC1	Survival of motor neuron-related-splicing factor 30	1.09685	0.0404855	0.01226	0.090805	Nominal
SeqId_3351_1	Q13554	CAMK2B	Calcium/calmodulin-dependent protein kinase type II subunit beta	1.10214	0.0428464	0.0123599	0.0914078	Nominal
SeqId_9366_54	Q9HBE5	IL21R	Interleukin-21 receptor	1.0962	0.0402984	0.0124713	0.0920941	Nominal
SeqId_3037_62	P01584	IL1B	Interleukin-1 beta	1.09632	0.0404184	0.0126198	0.0930521	Nominal
SeqId_10667_78	Q5T7R7	C1orf185	Uncharacterized protein C1orf185	0.917008	0.0319034	0.0127641	0.0939761	Nominal
SeqId_15455_40	Q13444	ADAM15	Disintegrin and metalloproteinase domain-containing protein 15	1.09837	0.0414233	0.0128486	0.0944464	Nominal
SeqId_13689_2	P11926	ODC1	Ornithine decarboxylase	1.10068	0.0424482	0.0128661	0.0944464	Nominal
SeqId_3003_29	O14931	NCR3	Natural cytotoxicity triggering receptor 3	1.10128	0.0427334	0.012912	0.0946438	Nominal
SeqId_14101_2	P26992	CNTFR	Ciliary neurotrophic factor receptor subunit alpha	1.10509	0.0444506	0.0129771	0.0949801	Nominal
SeqId_8631_13	Q96PL5	ERMAP	Erythroid membrane-associated protein	0.915527	0.0325365	0.013014	0.0951098	Nominal
SeqId_3323_37	Q14114	LRP8	Low-density lipoprotein receptor-related protein 8	1.10006	0.0423299	0.0131995	0.0958315	Nominal
SeqId_5988_49	O43557	TNFSF14	Tumor necrosis factor ligand superfamily member 14	0.913842	0.0332231	0.0132026	0.0958315	Nominal
SeqId_3365_7	Q9UBT3	DKK4	Dickkopf-related protein 4	1.09944	0.0420642	0.0132154	0.0958315	Nominal
SeqId_5654_70	Q96JJ7	TMX3	Protein disulfide-isomerase TMX3	1.09859	0.0416919	0.0132209	0.0958315	Nominal
SeqId_10043_31	O60885	BRD4	Bromodomain-containing protein 4	1.09271	0.0391099	0.0132395	0.0958315	Nominal
SeqId_6054_6	O95157	NXPH3	Neurexophilin-3	0.910791	0.0343551	0.01324	0.0958315	Nominal
SeqId_13599_15	Q7Z6M1	RABEPK	Rab9 effector protein with kelch motifs	0.916024	0.0324439	0.0132681	0.0958315	Nominal
SeqId_8967_6	Q9BV47	DUSP26	Dual specificity protein phosphatase 26	0.913064	0.0335354	0.0132766	0.0958315	Nominal
SeqId_6907_17	Q8N6Q1	TMCO5A	Transmembrane and coiled-coil domain-containing protein 5A	0.913708	0.0333027	0.0132868	0.0958315	Nominal
SeqId_9751_72	P67809	YBX1	Nuclease-sensitive element-binding protein 1	1.10194	0.0432209	0.0133262	0.0959758	Nominal
SeqId_18275_5	P50238	CRIP1	Cysteine-rich protein 1	0.889431	0.0421434	0.013401	0.0963744	Nominal
SeqId_18180_58	Q8WWV3	RTN4IP1	Reticulon-4-interacting protein 1, mitochondrial	1.09621	0.0407698	0.013516	0.0968106	Nominal
SeqId_4769_10	Q6UX06	OLFM4	Olfactomedin-4	0.91263	0.0337867	0.0135289	0.0968106	Nominal
SeqId_4992_49	P28799	GRN	Granulins	1.09436	0.0399621	0.0135408	0.0968106	Nominal
SeqId_6626_81	Q9NRB3	CHST12	Carbohydrate sulfotransferase 12	1.10038	0.0426398	0.0135686	0.0968106	Nominal
SeqId_13479_8	A8MVW0	FAM171A2	Protein FAM171A2	0.913838	0.0333563	0.0135697	0.0968106	Nominal
SeqId_6425_87	Q99542	MMP19	Matrix metalloproteinase-19	1.10198	0.0433562	0.0135789	0.0968106	Nominal
SeqId_6497_10	O15537	RS1	Retinoschisin	0.914062	0.0333219	0.0137053	0.0974718	Nominal
SeqId_8325_37	P08319	ADH4	Alcohol dehydrogenase 4	0.912257	0.0339897	0.013711	0.0974718	Nominal
SeqId_15370_5	Q9Y3E2	BOLA1	BolA-like protein 1	1.09943	0.0423132	0.0137802	0.0978235	Nominal
SeqId_18922_27	P34810	CD68	Macrosialin	1.09646	0.0410874	0.0139927	0.0991901	Nominal
SeqId_5255_22	Q08499	PDE4D	cAMP-specific 3',5'-cyclic phosphodiesterase 4D	0.911624	0.0344006	0.0142061	0.100559	Nominal
SeqId_19635_69	Q14314	FGL2	Fibroleukin	0.916886	0.0324793	0.0143035	0.101104	Nominal
SeqId_19193_18	P61758	VBP1	Prefoldin subunit 3	1.09588	0.0410019	0.0144004	0.101644	Nominal
SeqId_15430_165	Q9UBM4	OPTC	Opticin	0.918363	0.0320035	0.014534	0.102392	Nominal
SeqId_15343_337	P01042	KNG1	Kininogen, HMW, Two Chain	0.912273	0.0342799	0.0145478	0.102392	Nominal
SeqId_7898_29	Q8TC05	MDM1	Nuclear protein MDM1	1.09657	0.0413883	0.0145839	0.102501	Nominal
SeqId_9168_31	Q9Y258	CCL26	C-C motif chemokine 26	0.916792	0.0326332	0.0146615	0.102858	Nominal
SeqId_7551_33	Q14392	LRRC32	Leucine-rich repeat-containing protein 32	1.09395	0.0402544	0.0146763	0.102858	Nominal
SeqId_6895_1	P02786	TFRC	Transferrin receptor protein 1	0.912181	0.0344099	0.0148247	0.103631	Nominal
SeqId_5383_14	Q96RJ3	TNFRSF13C	Tumor necrosis factor receptor superfamily member 13C	0.91444	0.0335722	0.0148406	0.103631	Nominal
SeqId_4158_54	P00749	PLAU	Urokinase-type plasminogen activator	1.09195	0.0394309	0.0148492	0.103631	Nominal
SeqId_3083_71	Q9HAV5	EDA2R	Tumor necrosis factor receptor superfamily member 27	1.10004	0.0430773	0.014899	0.103792	Nominal
SeqId_10847_1	Q6ZMC9	SIGLEC15	Sialic acid-binding Ig-like lectin 15	1.09463	0.0406527	0.0149142	0.103792	Nominal
SeqId_15339_32	Q9Y281	CFL2	Cofilin-2	1.09266	0.0397863	0.0149468	0.103873	Nominal
SeqId_11263_57	P31415	CASQ1	Calsequestrin-1	0.913962	0.033804	0.0149982	0.104084	Nominal
SeqId_13628_58	Q14449	GRB14	Growth factor receptor-bound protein 14	0.912855	0.034229	0.0150302	0.104161	Nominal
SeqId_13101_60	Q9BQB4	SOST	Sclerostin	0.904544	0.0373436	0.0150959	0.104469	Nominal
SeqId_5646_20	Q93091	RNASE6	Ribonuclease K6	1.11821	0.0514587	0.0151828	0.104916	Nominal
SeqId_11280_6	Q99259	GAD1	Glutamate decarboxylase 1	0.917075	0.0327032	0.0152028	0.104916	Nominal
SeqId_18921_30	P78562	PHEX	Phosphate-regulating neutral endopeptidase	1.09361	0.0404802	0.015628	0.107701	Nominal
SeqId_6413_79	Q5VXJ0	LIPK	Lipase member K	1.09264	0.040057	0.0156608	0.107777	Nominal
SeqId_3026_5	P20810	CAST	Calpastatin	0.917641	0.0326444	0.0156897	0.107826	Nominal
SeqId_13397_88	O15263	DEFB4A	Beta-defensin 4A	1.09648	0.0418108	0.0157153	0.107853	Nominal
SeqId_12549_33	O60760	HPGDS	Hematopoietic prostaglandin D synthase	0.914199	0.0339787	0.015797	0.108263	Nominal
SeqId_9196_8	P47929	LGALS7	Galectin-7	1.09354	0.0405352	0.0158501	0.108477	Nominal
SeqId_7910_41	Q9P244	LRFN1	Leucine-rich repeat and fibronectin type III domain-containing protein 1	0.915451	0.0335867	0.0160501	0.109694	Nominal
SeqId_6510_56	Q8TEB7	RNF128	E3 ubiquitin-protein ligase RNF128	0.915023	0.0338277	0.0162981	0.111236	Nominal
SeqId_18322_15	Q6NYC1	JMJD6	Bifunctional arginine demethylase and lysyl-hydroxylase JMJD6	0.911403	0.0352121	0.016342	0.111382	Nominal
SeqId_4128_27	O00175	CCL24	C-C motif chemokine 24	0.918298	0.0326152	0.0164051	0.111632	Nominal
SeqId_3603_60	Q9BXN2	CLEC7A	C-type lectin domain family 7 member A	1.09626	0.0419901	0.0164238	0.111632	Nominal
SeqId_13116_25	Q8N6Q3	CD177	CD177 antigen	1.08948	0.0389783	0.0165989	0.112668	Nominal
SeqId_6909_40	Q10469	MGAT2	Alpha-1,6-mannosyl-glycoprotein 2-beta-N-acetylglucosaminyltransferase	0.913349	0.0345838	0.0166791	0.113057	Nominal
SeqId_10761_5	Q15363	TMED2	Transmembrane emp24 domain-containing protein 2	1.10574	0.0464563	0.0167381	0.113194	Nominal
SeqId_4272_46	P06744	GPI	Glucose-6-phosphate isomerase	1.09964	0.0436596	0.016745	0.113194	Nominal
SeqId_8958_51	O00533	CHL1	Neural cell adhesion molecule L1-like protein	1.09337	0.0408548	0.0168992	0.114008	Nominal
SeqId_11286_78	Q9BQE4	VIMP	Selenoprotein S	0.917057	0.0332425	0.0169113	0.114008	Nominal
SeqId_13499_30	P00451	F8	Coagulation Factor VIII	1.09115	0.0398682	0.0169638	0.114206	Nominal
SeqId_6649_51	O95631	NTN1	Netrin-1	1.09781	0.0429435	0.0170566	0.114327	Nominal
SeqId_5947_90	P40225	THPO	Thrombopoietin	1.09096	0.039819	0.0170638	0.114327	Nominal
SeqId_11180_17	Q92922	SMARCC1	SWI/SNF complex subunit SMARCC1	0.918988	0.0325508	0.0170733	0.114327	Nominal
SeqId_9713_67	Q15198	PDGFRL	Platelet-derived growth factor receptor-like protein	1.0874	0.0381986	0.0170741	0.114327	Nominal
SeqId_6231_46	O76061	STC2	Stanniocalcin-2	0.920222	0.0321385	0.017287	0.115473	Nominal
SeqId_14208_3	Q96R05	RBP7	Retinoid-binding protein 7	1.09579	0.0421105	0.0172918	0.115473	Nominal
SeqId_19620_16	Q15700	DLG2	Disks large homolog 2	1.09554	0.042009	0.0173254	0.115541	Nominal
SeqId_13102_1	Q96BQ1	FAM3D	Protein FAM3D	1.09192	0.0403591	0.0173498	0.115549	Nominal
SeqId_6444_15	Q16557	PSG3	Pregnancy-specific beta-1-glycoprotein 3	1.09086	0.0398915	0.0173936	0.115685	Nominal
SeqId_3079_62	Q99969	RARRES2	Retinoic acid receptor responder protein 2	1.11055	0.0490979	0.0177072	0.117515	Nominal
SeqId_18882_7	Q9H4D0	CLSTN2	Calsyntenin-2	1.09103	0.0400829	0.0177162	0.117515	Nominal
SeqId_13511_29	Q01826	SATB1	DNA-binding protein SATB1	0.918709	0.0328542	0.0177457	0.117554	Nominal
SeqId_13105_7	P60880	SNAP25	Synaptosomal-associated protein 25	0.918093	0.0331262	0.0178635	0.118176	Nominal
SeqId_12663_1	Q16762	TST	Thiosulfate sulfurtransferase	1.08839	0.0389643	0.0179886	0.118709	Nominal
SeqId_13392_13	P05026	ATP1B1	Sodium/potassium-transporting ATPase subunit beta-1	0.906911	0.0374619	0.018007	0.118709	Nominal
SeqId_13114_50	P51884	LUM	Lumican	1.09173	0.0405069	0.018016	0.118709	Nominal
SeqId_6245_4	Q92692	PVRL2	Nectin-2	1.09311	0.0411563	0.0180535	0.118771	Nominal
SeqId_6576_1	Q93070	ART4	Ecto-ADP-ribosyltransferase 4	1.08937	0.0394423	0.0180749	0.118771	Nominal
SeqId_4915_64	P68871|P69905	HBA1 HBB	Hemoglobin	0.916226	0.033915	0.0180973	0.118771	Nominal
SeqId_8086_49	Q9Y287	ITM2B	Integral membrane protein 2B	0.911766	0.0356809	0.0182547	0.119646	Nominal
SeqId_2645_54	Q05513	PRKCZ	Protein kinase C zeta type	1.08966	0.0396848	0.0183868	0.120352	Nominal
SeqId_14146_92	P68431	HIST1H3A	Histone H3.1	1.09336	0.0414052	0.0184254	0.120446	Nominal
SeqId_4437_56	O75356	ENTPD5	Ectonucleoside triphosphate diphosphohydrolase 5	0.915169	0.0344491	0.0185241	0.120932	Nominal
SeqId_9171_11	P50461	CSRP3	Cysteine and glycine-rich protein 3	1.09558	0.0424949	0.0186043	0.121295	Nominal
SeqId_13430_50	Q13336	SLC14A1	Urea transporter 1	0.913742	0.0350408	0.0186589	0.121434	Nominal
SeqId_16908_5	P23515	OMG	Oligodendrocyte-myelin glycoprotein	0.91401	0.034942	0.0186746	0.121434	Nominal
SeqId_2796_62	P02679|P02675|P02671	FGA FGB FGG	Fibrinogen	1.08911	0.0395377	0.0187115	0.121515	Nominal
SeqId_8405_108	O14672	ADAM10	Disintegrin and metalloproteinase domain-containing protein 10	1.09092	0.040412	0.0188164	0.122035	Nominal
SeqId_6984_6	Q969P0	IGSF8	Immunoglobulin superfamily member 8	1.09441	0.0420745	0.0189417	0.122688	Nominal
SeqId_12647_52	Q9BYW2	SETD2	Histone-lysine N-methyltransferase SETD2	0.920042	0.0327025	0.0190498	0.123227	Nominal
SeqId_9302_90	Q8TAE8	GADD45GIP1	Growth arrest and DNA damage-inducible proteins-interacting protein 1	0.919638	0.032877	0.0191101	0.123455	Nominal
SeqId_8760_10	Q9BTE7	DCUN1D5	DCN1-like protein 5	0.909413	0.0368827	0.0192153	0.123974	Nominal
SeqId_12333_87	P49247	RPIA	Ribose-5-phosphate isomerase	0.920248	0.0328038	0.0197247	0.127095	Nominal
SeqId_6480_1	Q8WVQ1	CANT1	Soluble calcium-activated nucleotidase 1	1.0927	0.04157	0.0197929	0.127369	Nominal
SeqId_4145_58	P20783	NTF3	Neurotrophin-3	1.09191	0.0412838	0.0200456	0.128828	Nominal
SeqId_19276_124	P62308	SNRPG	Small nuclear ribonucleoprotein G	1.09688	0.0436608	0.0201758	0.129496	Nominal
SeqId_6461_54	P02656	APOC3	Apolipoprotein C-III	0.909936	0.0370363	0.020405	0.130798	Nominal
SeqId_19130_81	P50452	SERPINB8	Serpin B8	1.10076	0.0455964	0.0204664	0.131022	Nominal
SeqId_12580_7	P28074	PSMB5	Proteasome subunit beta type-5	0.921249	0.0326282	0.0205605	0.131404	Nominal
SeqId_6276_16	P09958	FURIN	Furin	1.09821	0.0444289	0.0205791	0.131404	Nominal
SeqId_15576_158	P12724	RNASE3	Eosinophil cationic protein	1.09226	0.0416558	0.0206629	0.131769	Nominal
SeqId_5410_53	P55291	CDH15	Cadherin-15	0.919751	0.033259	0.0207045	0.131865	Nominal
SeqId_12818_159	Q15849	SLC14A2	Urea transporter 2	1.08992	0.0405981	0.0207932	0.13226	Nominal
SeqId_7140_1	P08217	CELA2A	Chymotrypsin-like elastase family member 2A	0.920138	0.0331506	0.0208763	0.132618	Nominal
SeqId_5612_16	Q9BX68	HINT2	Histidine triad nucleotide-binding protein 2, mitochondrial	1.08859	0.0400295	0.0209811	0.133113	Nominal
SeqId_8960_3	Q6P179	ERAP2	Endoplasmic reticulum aminopeptidase 2	0.921893	0.0324966	0.0210477	0.133351	Nominal
SeqId_15556_49	P19961	AMY2B	Alpha-amylase 2B	0.915691	0.0349639	0.0210724	0.133351	Nominal
SeqId_12684_5	Q9Y6U3	SCIN	Adseverin	1.09047	0.0409671	0.0211434	0.133489	Nominal
SeqId_11547_84	O15146	MUSK	Muscle, skeletal receptor tyrosine-protein kinase	0.92009	0.0332399	0.0211481	0.133489	Nominal
SeqId_13545_97	Q8N9N8	EIF1AD	Probable RNA-binding protein EIF1AD	1.09055	0.0410252	0.0212058	0.133496	Nominal
SeqId_2871_73	Q06609	RAD51	DNA repair protein RAD51 homolog 1	0.921963	0.03251	0.0212107	0.133496	Nominal
SeqId_15626_223	P98160	HSPG2	Basement membrane-specific heparan sulfate proteoglycan core protein	1.08721	0.0394567	0.02123	0.133496	Nominal
SeqId_4549_78	Q11128	FUT5	Alpha-(1,3)-fucosyltransferase 5	1.09218	0.0418175	0.0212879	0.13369	Nominal
SeqId_8659_68	O95866	G6B	Protein G6b	0.920329	0.0331938	0.021339	0.133842	Nominal
SeqId_4712_28	P05090	APOD	Apolipoprotein D	0.921316	0.0328358	0.0214793	0.134551	Nominal
SeqId_3730_81	P43489	TNFRSF4	Tumor necrosis factor receptor superfamily member 4	1.09065	0.0411738	0.021528	0.134579	Nominal
SeqId_9772_153	Q8NFZ4	NLGN2	Neuroligin-2	1.08563	0.038811	0.0215444	0.134579	Nominal
SeqId_6938_21	O60330	PCDHGA12	Protocadherin gamma-A12	1.10067	0.0459429	0.0215653	0.134579	Nominal
SeqId_4493_92	P20809	IL11	Interleukin-11	1.0888	0.0403464	0.0216864	0.134977	Nominal
SeqId_8059_1	P40225	THPO	Thrombopoietin	1.09241	0.0420607	0.0216947	0.134977	Nominal
SeqId_2911_27	P21741	MDK	Midkine	1.09858	0.0449977	0.0217107	0.134977	Nominal
SeqId_12484_67	P48739	PITPNB	Phosphatidylinositol transfer protein beta isoform	0.922247	0.0325448	0.0218071	0.135274	Nominal
SeqId_5605_77	O00587	MFNG	Beta-1,3-N-acetylglucosaminyltransferase manic fringe	1.08445	0.0383384	0.0218382	0.135274	Nominal
SeqId_10613_33	Q6P4E1	CASC4	Protein CASC4	1.08812	0.0400793	0.0218633	0.135274	Nominal
SeqId_15540_6	P08670	VIM	Vimentin	1.09234	0.0420816	0.0218677	0.135274	Nominal
SeqId_8957_72	Q96DZ1	ERLEC1	Endoplasmic reticulum lectin 1	1.09558	0.0436436	0.0219378	0.135538	Nominal
SeqId_11573_3	Q13247	SRSF6	Serine/arginine-rich splicing factor 6	1.0897	0.0408817	0.0220423	0.135984	Nominal
SeqId_13942_140	Q96BD6	SPSB1	SPRY domain-containing SOCS box protein 1	0.922675	0.0324367	0.0220648	0.135984	Nominal
SeqId_18938_3	P98155	VLDLR	Very low-density lipoprotein receptor	0.923634	0.0321015	0.0222749	0.137108	Nominal
SeqId_13620_10	O43681	ASNA1	ATPase ASNA1	1.08844	0.0403648	0.0223064	0.13713	Nominal
SeqId_5069_9	P08174	CD55	Complement decay-accelerating factor	1.1017	0.0467052	0.0223338	0.13713	Nominal
SeqId_12420_10	Q8N335	GPD1L	Glycerol-3-phosphate dehydrogenase 1-like protein	0.92336	0.0322383	0.0223847	0.137272	Nominal
SeqId_8654_13	O14672	ADAM10	Disintegrin and metalloproteinase domain-containing protein 10	0.920286	0.0334938	0.0224604	0.137409	Nominal
SeqId_14157_21	P62258	YWHAE	14-3-3 protein epsilon	1.09449	0.0433038	0.0224828	0.137409	Nominal
SeqId_10890_135	Q6UWM7	LCTL	Lactase-like protein	0.923738	0.0321113	0.0224902	0.137409	Nominal
SeqId_5834_18	P15248	IL9	Interleukin-9	1.08572	0.039147	0.0225481	0.137593	Nominal
SeqId_17721_82	O60861	GAS7	Growth arrest-specific protein 7	0.92473	0.0317589	0.0226954	0.138322	Nominal
SeqId_16620_26	O60449	LY75	Lymphocyte antigen 75	1.08847	0.04051	0.022745	0.138454	Nominal
SeqId_5719_66	Q15884	FAM189A2	Protein FAM189A2	0.920587	0.0335158	0.0230412	0.140085	Nominal
SeqId_7741_111	Q92541	RTF1	RNA polymerase-associated protein RTF1 homolog	0.918688	0.0343127	0.0231668	0.140676	Nominal
SeqId_9999_1	O14896	IRF6	Interferon regulatory factor 6	1.09287	0.0427575	0.0232167	0.140682	Nominal
SeqId_12514_16	Q9UBP6	METTL1	tRNA (guanine-N(7)-)-methyltransferase	0.923075	0.0325577	0.0232424	0.140682	Nominal
SeqId_7139_14	Q8IW52	SLITRK4	SLIT and NTRK-like protein 4	1.10993	0.0510118	0.023253	0.140682	Nominal
SeqId_10366_11	P16234	PDGFRA	Platelet-derived growth factor receptor alpha	1.0904	0.0416192	0.0233709	0.141061	Nominal
SeqId_5679_16	P81534	DEFB103A	Beta-defensin 103	0.920275	0.0337228	0.0233726	0.141061	Nominal
SeqId_7227_75	O43405	COCH	Cochlin	1.08964	0.0412717	0.0234181	0.141164	Nominal
SeqId_6060_2	P12273	PIP	Prolactin-inducible protein	0.917084	0.0350298	0.0234485	0.141175	Nominal
SeqId_17404_5	Q96KC2	ARL5B	ADP-ribosylation factor-like protein 5B	0.91928	0.0341736	0.0235717	0.141745	Nominal
SeqId_6255_74	Q96SM3	CPXM1	Probable carboxypeptidase X1	1.08851	0.0408276	0.0237434	0.142604	Nominal
SeqId_4874_3	P03950	ANG	Angiogenin	1.0979	0.0453922	0.023888	0.143299	Nominal
SeqId_11377_19	P40394	ADH7	Alcohol dehydrogenase class 4 mu/sigma chain	1.08802	0.040701	0.0241228	0.144263	Nominal
SeqId_2781_63	Q8NHW4	CCL4L1	C-C motif chemokine 4-like	0.922212	0.0331155	0.024124	0.144263	Nominal
SeqId_7962_11	P0C7L1	SPINK8	Serine protease inhibitor Kazal-type 8	1.08563	0.0395545	0.0241394	0.144263	Nominal
SeqId_12657_2	Q13630	TSTA3	GDP-L-fucose synthase	0.92242	0.0330403	0.0241651	0.144263	Nominal
SeqId_15544_25	Q9P0G3	KLK14	Kallikrein-14	1.09188	0.0426227	0.0243402	0.145133	Nominal
SeqId_17467_1	Q9BPW9	DHRS9	Dehydrogenase/reductase SDR family member 9	0.919519	0.0342993	0.0244888	0.145844	Nominal
SeqId_8376_25	P01229	LHB	Lutropin subunit beta	1.11236	0.0527252	0.024677	0.146788	Nominal
SeqId_15613_16	P16233	PNLIP	Pancreatic triacylglycerol lipase	0.921856	0.0334048	0.0247403	0.146875	Nominal
SeqId_10666_7	Q9UJJ9	GNPTG	N-acetylglucosamine-1-phosphotransferase subunit gamma	1.09232	0.0429618	0.0247509	0.146875	Nominal
SeqId_9278_9	P48061	CXCL12	Stromal cell-derived factor 1	1.08774	0.0407711	0.0248493	0.14724	Nominal
SeqId_17383_4	Q9NSY2	STARD5	StAR-related lipid transfer protein 5	1.09106	0.0423866	0.0248719	0.14724	Nominal
SeqId_4479_14	P05155	SERPING1	Plasma protease C1 inhibitor	1.09397	0.0438079	0.0249039	0.147254	Nominal
SeqId_12811_55	Q09FC8	ZNF415	Zinc finger protein 415	0.923363	0.0328445	0.0249901	0.147347	Nominal
SeqId_2763_66	Q9NP95	FGF20	Fibroblast growth factor 20	0.92044	0.0340436	0.0249958	0.147347	Nominal
SeqId_10945_11	O43752	STX6	Syntaxin-6	1.08381	0.0389276	0.0250446	0.147347	Nominal
SeqId_10961_15	Q9UL19	RARRES3	Retinoic acid receptor responder protein 3	1.08211	0.0381112	0.0250604	0.147347	Nominal
SeqId_6256_9	O95867	LY6G6C	Lymphocyte antigen 6 complex locus protein G6c	1.08959	0.0417307	0.0250683	0.147347	Nominal
SeqId_13405_61	P20155	SPINK2	Serine protease inhibitor Kazal-type 2	1.0866	0.0403284	0.0252334	0.148003	Nominal
SeqId_7765_15	O43736	ITM2A	Integral membrane protein 2A	0.924324	0.0325051	0.0252397	0.148003	Nominal
SeqId_7115_5	P04279	SEMG1	Semenogelin-1	0.918714	0.0348175	0.0252823	0.148078	Nominal
SeqId_8992_1	Q9UHN6	TMEM2	Transmembrane protein 2	1.08362	0.0389393	0.0254229	0.148726	Nominal
SeqId_5798_3	P55957	BID	BH3-interacting domain death agonist	1.08704	0.0406667	0.0256891	0.150106	Nominal
SeqId_4920_10	P61626	LYZ	Lysozyme C	1.09814	0.0461066	0.0257654	0.150374	Nominal
SeqId_9993_11	O43296	ZNF264	Zinc finger protein 264	0.922898	0.0332185	0.0258007	0.150395	Nominal
SeqId_19280_29	P61077	UBE2D3	Ubiquitin-conjugating enzyme E2 D3	0.922321	0.0334627	0.0258297	0.150395	Nominal
SeqId_2578_67	P13500	CCL2	C-C motif chemokine 2	1.08356	0.0391179	0.0262186	0.15248	Nominal
SeqId_18821_9	P0C0L4|P0C0L5	C4A C4B	C4a anaphylatoxin	0.924022	0.0328551	0.0262587	0.152534	Nominal
SeqId_3040_59	P10147	CCL3	C-C motif chemokine 3	1.08436	0.0395615	0.0264212	0.153299	Nominal
SeqId_11160_56	Q9H9V4	RNF122	RING finger protein 122	0.921	0.0341509	0.0264602	0.153346	Nominal
SeqId_4907_56	P02679|P02675|P02671	FGA FGB FGG	D-dimer	1.08498	0.0398882	0.0265169	0.153494	Nominal
SeqId_17161_1	P39656	DDOST	Dolichyl-diphosphooligosaccharide--protein glycosyltransferase 48 kDa subunit	1.09518	0.0450122	0.0269525	0.155476	Nominal
SeqId_3495_15	P80162	CXCL6	C-X-C motif chemokine 6	1.08298	0.0390288	0.0269665	0.155476	Nominal
SeqId_18395_5	P54922	ADPRH	[Protein ADP-ribosylarginine] hydrolase	0.922116	0.0338061	0.026988	0.155476	Nominal
SeqId_8869_5	Q7KYR7	BTN2A1	Butyrophilin subfamily 2 member A1	1.08297	0.0390327	0.0269994	0.155476	Nominal
SeqId_3313_21	Q15485	FCN2	Ficolin-2	0.919878	0.0347412	0.0270162	0.155476	Nominal
SeqId_13104_32	P98172	EFNB1	Ephrin-B1	1.09987	0.0474043	0.0271932	0.156314	Nominal
SeqId_9880_33	P48775	TDO2	Tryptophan 2,3-dioxygenase	0.921409	0.0341636	0.0272738	0.156595	Nominal
SeqId_12685_57	Q9NSB8	HOMER2	Homer protein homolog 2	1.0868	0.0410601	0.027589	0.158222	Nominal
SeqId_18289_16	Q16663	CCL15	C-C motif chemokine 15	1.09093	0.0431174	0.0276687	0.158271	Nominal
SeqId_3505_6	P01374|Q06643	LTA LTB	Lymphotoxin alpha1:beta2	1.08359	0.0395086	0.0276872	0.158271	Nominal
SeqId_8358_30	P30048	PRDX3	Thioredoxin-dependent peroxide reductase, mitochondrial	1.08541	0.0404056	0.0276972	0.158271	Nominal
SeqId_2692_74	P14555	PLA2G2A	Phospholipase A2, membrane associated	1.08911	0.0422409	0.0277445	0.158271	Nominal
SeqId_5231_79	Q8NBP7	PCSK9	Proprotein convertase subtilisin/kexin type 9	0.920936	0.0344747	0.0277897	0.158271	Nominal
SeqId_13955_33	P53355	DAPK1	Death-associated protein kinase 1	1.08789	0.0416552	0.0278008	0.158271	Nominal
SeqId_13388_57	P29120	PCSK1	Neuroendocrine convertase 1	1.09197	0.0436782	0.0278389	0.158271	Nominal
SeqId_7156_2	Q6P4F1	FUT10	Alpha-(1,3)-fucosyltransferase 10	1.08515	0.0403212	0.0278531	0.158271	Nominal
SeqId_10396_6	Q07820	MCL1	Induced myeloid leukemia cell differentiation protein Mcl-1	1.08562	0.0406135	0.0281015	0.159377	Nominal
SeqId_6274_15	Q2TBF2	WSCD2	WSC domain-containing protein 2	1.08885	0.0422134	0.0281122	0.159377	Nominal
SeqId_8485_7	Q14145	KEAP1	Kelch-like ECH-associated protein 1	1.08771	0.0416711	0.0282061	0.159551	Nominal
SeqId_2888_49	P10643	C7	Complement component C7	1.08472	0.0402007	0.0282072	0.159551	Nominal
SeqId_17776_15	Q9BY49	PECR	Peroxisomal trans-2-enoyl-CoA reductase	0.920151	0.0349447	0.028434	0.160651	Nominal
SeqId_9955_40	Q8N7C7	RNF148	RING finger protein 148	1.08287	0.039411	0.0287091	0.16202	Nominal
SeqId_12511_83	Q96JW4	SLC41A2	Solute carrier family 41 member 2	0.925025	0.032968	0.0287638	0.162144	Nominal
SeqId_4987_17	P24071	FCAR	Immunoglobulin alpha Fc receptor	0.925395	0.032857	0.0289828	0.163193	Nominal
SeqId_18878_15	O60565	GREM1	Gremlin-1	1.08171	0.0389404	0.0291177	0.163766	Nominal
SeqId_8305_18	Q8IWU5	SULF2	Extracellular sulfatase Sulf-2	0.924696	0.0331867	0.0291524	0.163775	Nominal
SeqId_7878_2	P60468	SEC61B	Protein transport protein Sec61 subunit beta	0.923694	0.0336237	0.029217	0.163953	Nominal
SeqId_3132_1	P49767	VEGFC	Vascular endothelial growth factor C	1.08311	0.0396674	0.0292717	0.164074	Nominal
SeqId_10012_5	O95238	SPDEF	SAM pointed domain-containing Ets transcription factor	0.926862	0.0323024	0.029311	0.164108	Nominal
SeqId_13132_14	Q13591	SEMA5A	Semaphorin-5A	1.08257	0.0394403	0.0294248	0.16446	Nominal
SeqId_5108_72	Q9UM47	NOTCH3	Neurogenic locus notch homolog protein 3	1.08712	0.0417014	0.0294401	0.16446	Nominal
SeqId_7859_21	Q9UN70	PCDHGC3	Protocadherin gamma-C3	0.921641	0.0345903	0.0296922	0.165681	Nominal
SeqId_9789_52	Q8WXH0	SYNE2	Nesprin-2	1.08824	0.0423441	0.0297727	0.165943	Nominal
SeqId_10606_34	Q5JTV8	TOR1AIP1	Torsin-1A-interacting protein 1	1.09181	0.0441693	0.0299075	0.166507	Nominal
SeqId_3379_29	P41743	PRKCI	Protein kinase C iota type	1.08754	0.0420423	0.0299453	0.166531	Nominal
SeqId_9221_6	Q6GPH6	ITPRIPL1	Inositol 1,4,5-trisphosphate receptor-interacting protein-like 1	1.08855	0.0425688	0.0300273	0.166699	Nominal
SeqId_3057_55	O95388	WISP1	WNT1-inducible-signaling pathway protein 1	0.922633	0.0342481	0.0300602	0.166699	Nominal
SeqId_14025_18	Q07011	TNFRSF9	Tumor necrosis factor receptor superfamily member 9	1.08738	0.0420103	0.030136	0.166699	Nominal
SeqId_8893_29	P09874	PARP1	Poly [ADP-ribose] polymerase 1	1.08	0.0383325	0.0301419	0.166699	Nominal
SeqId_7144_234	Q96I82	KAZALD1	Kazal-type serine protease inhibitor domain-containing protein 1	0.92403	0.0336722	0.0301438	0.166699	Nominal
SeqId_2834_54	O60259	KLK8	Kallikrein-8	1.09108	0.0439292	0.0303953	0.167899	Nominal
SeqId_9177_6	P58499	FAM3B	Protein FAM3B	1.09193	0.0443652	0.0304285	0.167899	Nominal
SeqId_4250_23	Q9UNZ2	NSFL1C	NSFL1 cofactor p47	1.0882	0.0425394	0.0306074	0.168602	Nominal
SeqId_8225_86	P29323	EPHB2	Ephrin type-B receptor 2	1.08866	0.0427765	0.030624	0.168602	Nominal
SeqId_13717_15	Q15485	FCN2	Ficolin-2	0.922567	0.0344198	0.0307551	0.168977	Nominal
SeqId_9997_12	Q92575	UBXN4	UBX domain-containing protein 4	1.08647	0.0417136	0.0307602	0.168977	Nominal
SeqId_8858_21	Q9NR55	BATF3	Basic leucine zipper transcriptional factor ATF-like 3	1.07896	0.0380167	0.0310106	0.169964	Nominal
SeqId_6280_11	O95206	PCDH8	Protocadherin-8	1.08585	0.0414704	0.0310318	0.169964	Nominal
SeqId_17384_110	P08237	PFKM	ATP-dependent 6-phosphofructokinase, muscle type	0.923852	0.0339307	0.0310428	0.169964	Nominal
SeqId_7233_73	O15547	P2RX6	P2X purinoceptor 6	0.926624	0.0327815	0.0312302	0.170801	Nominal
SeqId_10615_18	P25189	MPZ	Myelin protein P0	1.08218	0.0397192	0.0314093	0.171591	Nominal
SeqId_6580_29	P20742	PZP	Pregnancy zone protein	0.906038	0.0415776	0.0315358	0.171997	Nominal
SeqId_17772_7	O15205	UBD	Ubiquitin D	0.92741	0.032507	0.0315581	0.171997	Nominal
SeqId_8380_244	P80370	DLK1	Protein delta homolog 1	0.923501	0.0341971	0.0316213	0.171997	Nominal
SeqId_2879_9	P01011	SERPINA3	Alpha-1-antichymotrypsin	1.08268	0.0400181	0.0316225	0.171997	Nominal
SeqId_12454_105	Q9BV86	NTMT1	N-terminal Xaa-Pro-Lys N-methyltransferase 1	0.924223	0.0338981	0.031673	0.172083	Nominal
SeqId_18241_18	P36551	CPOX	Oxygen-dependent coproporphyrinogen-III oxidase, mitochondrial	1.08183	0.0397043	0.0321156	0.174297	Nominal
SeqId_3803_10	P28325	CST5	Cystatin-D	1.08942	0.0435797	0.032284	0.175019	Nominal
SeqId_7754_11	P78504	JAG1	Protein jagged-1	0.924681	0.0339147	0.0327587	0.177398	Nominal
SeqId_12546_1	P53814	SMTN	Smoothelin	1.08425	0.0410863	0.0328027	0.177443	Nominal
SeqId_7806_33	Q9UBV7	B4GALT7	Beta-1,4-galactosyltransferase 7	1.08471	0.0413759	0.0330348	0.178503	Nominal
SeqId_13494_6	Q8N5B7	CERS5	Ceramide synthase 5	0.928119	0.0325313	0.0333195	0.179845	Nominal
SeqId_10663_42	O15503	INSIG1	Insulin-induced gene 1 protein	0.927677	0.0327456	0.0334395	0.180297	Nominal
SeqId_19272_9	Q9UBV8	PEF1	Peflin	0.91876	0.0366151	0.0334952	0.180401	Nominal
SeqId_7928_183	O60507	TPST1	Protein-tyrosine sulfotransferase 1	1.08067	0.0394553	0.0335986	0.180761	Nominal
SeqId_15542_19	P12532	CKMT1A	Creatine kinase U-type, mitochondrial	1.07831	0.0383186	0.0338778	0.182065	Nominal
SeqId_15633_6	P02753	RBP4	Retinol-binding protein 4	0.917455	0.0372819	0.0339992	0.182255	Nominal
SeqId_9876_20	P09972	ALDOC	Fructose-bisphosphate aldolase C	0.919784	0.0362783	0.0340079	0.182255	Nominal
SeqId_8921_139	Q86U42	PABPN1	Polyadenylate-binding protein 2	1.08506	0.0417861	0.0340234	0.182255	Nominal
SeqId_13067_5	Q13976	PRKG1	cGMP-dependent protein kinase 1, beta isozyme	0.925481	0.0338283	0.0341182	0.182565	Nominal
SeqId_5093_47	Q9Y219	JAG2	Protein jagged-2	0.927963	0.032787	0.0343445	0.183412	Nominal
SeqId_17826_341	P29692	EEF1D	Elongation factor 1-delta	1.09191	0.0453748	0.0343505	0.183412	Nominal
SeqId_5028_59	Q86VB7	CD163	Scavenger receptor cysteine-rich type 1 protein M130	1.08009	0.0393405	0.0344097	0.183531	Nominal
SeqId_14029_42	P61201	COPS2	COP9 signalosome complex subunit 2	0.92168	0.0355473	0.034462	0.183612	Nominal
SeqId_9125_23	P48740	MASP1	Mannan-binding lectin serine protease 1	0.927457	0.0330398	0.0345159	0.18366	Nominal
SeqId_3535_84	O94907	DKK1	Dickkopf-related protein 1	1.08603	0.0424071	0.0345451	0.18366	Nominal
SeqId_3477_63	P04629	NTRK1	High affinity nerve growth factor receptor	1.08055	0.0396501	0.0347422	0.184253	Nominal
SeqId_14662_6	P28698	MZF1	Myeloid zinc finger 1	1.08351	0.0411653	0.0347676	0.184253	Nominal
SeqId_13998_26	Q8N142	ADSSL1	Adenylosuccinate synthetase isozyme 1	0.925008	0.0341571	0.0347682	0.184253	Nominal
SeqId_3049_61	P07477	PRSS1	Trypsin-1	0.92295	0.0350667	0.0348302	0.184384	Nominal
SeqId_15583_18	Q6BAA4	FCRLB	Fc receptor-like B	1.07835	0.0385712	0.0349453	0.184796	Nominal
SeqId_13733_5	P29460	IL12B	Interleukin-12 subunit beta	1.08742	0.0432263	0.0350087	0.184934	Nominal
SeqId_11117_2	Q8TB22	SPATA20	Spermatogenesis-associated protein 20	1.08071	0.0398295	0.03521	0.185724	Nominal
SeqId_17505_125	Q9UQQ1	NAALADL1	N-acetylated-alpha-linked acidic dipeptidase-like protein	0.925212	0.0341549	0.0352332	0.185724	Nominal
SeqId_3324_51	Q9HBG7	LY9	T-lymphocyte surface antigen Ly-9	1.07899	0.0389662	0.0352856	0.185803	Nominal
SeqId_7054_87	Q9UHP7	CLEC2D	C-type lectin domain family 2 member D	0.927025	0.033391	0.0354025	0.186054	Nominal
SeqId_18870_1	P07766	CD3E	T-cell surface glycoprotein CD3 epsilon chain	0.9249	0.0343243	0.0354084	0.186054	Nominal
SeqId_8467_9	P08476|P09529	INHBA INHBB	Inhibin beta A chain:Inhibin beta B chain heterodimer	1.082	0.0405475	0.0354635	0.186146	Nominal
SeqId_7234_12	Q8IYK4	COLGALT2	Procollagen galactosyltransferase 2	0.928584	0.0327336	0.035561	0.186385	Nominal
SeqId_12730_3	O14777	NDC80	Kinetochore protein NDC80 homolog	0.927918	0.033031	0.0355844	0.186385	Nominal
SeqId_2752_62	P43026	GDF5	Growth/differentiation factor 5	1.08042	0.0397776	0.0356509	0.186537	Nominal
SeqId_12845_18	Q15036	SNX17	Sorting nexin-17	0.926219	0.0338301	0.0358684	0.187393	Nominal
SeqId_6478_2	A6NGN9	IGLON5	IgLON family member 5	1.08522	0.0423005	0.0358902	0.187393	Nominal
SeqId_15419_15	O60882	MMP20	Matrix metalloproteinase-20	0.928911	0.0326637	0.0359805	0.187557	Nominal
SeqId_11311_79	P15918	RAG1	V(D)J recombination-activating protein 1	0.92774	0.0331835	0.0359981	0.187557	Nominal
SeqId_6508_68	O95969	SCGB1D2	Secretoglobin family 1D member 2	0.925165	0.0343274	0.03605	0.187557	Nominal
SeqId_3067_67	O60383	GDF9	Growth/differentiation factor 9	1.08081	0.0400696	0.036073	0.187557	Nominal
SeqId_7638_30	Q12907	LMAN2	Vesicular integral-membrane protein VIP36	0.920755	0.0362965	0.0362256	0.188153	Nominal
SeqId_12763_69	Q9HCZ1	ZNF334	Zinc finger protein 334	0.921643	0.0359176	0.0362795	0.18822	Nominal
SeqId_5598_3	Q9H772	GREM2	Gremlin-2	1.08144	0.0404481	0.0363145	0.18822	Nominal
SeqId_3235_50	Q8TEU8	WFIKKN2	WAP, Kazal, immunoglobulin, Kunitz and NTR domain-containing protein 2	1.08498	0.0422998	0.036437	0.188658	Nominal
SeqId_13688_2	Q8WWF8	CAPSL	Calcyphosin-like protein	0.928238	0.0330898	0.0367121	0.18974	Nominal
SeqId_19233_75	O00244	ATOX1	Copper transport protein ATOX1	1.09216	0.0460932	0.0367227	0.18974	Nominal
SeqId_4144_13	Q99616	CCL13	C-C motif chemokine 13	1.07711	0.0383221	0.0368075	0.18998	Nominal
SeqId_16753_46	P12110	COL6A2	Collagen alpha-2(VI) chain	1.08355	0.0416696	0.0369218	0.190372	Nominal
SeqId_14074_2	P98077	SHC2	SHC-transforming protein 2	0.928039	0.0332712	0.0372426	0.191826	Nominal
SeqId_4535_50	Q10588	BST1	ADP-ribosyl cyclase/cyclic ADP-ribose hydrolase 2	1.07597	0.0379	0.0376512	0.19373	Nominal
SeqId_6404_20	O75973	C1QL1	C1q-related factor	1.08574	0.0429836	0.0377237	0.193902	Nominal
SeqId_4429_51	Q9GZX3	CHST6	Carbohydrate sulfotransferase 6	1.07585	0.0378758	0.03782	0.194195	Nominal
SeqId_6603_18	P23352	KAL1	Anosmin-1	1.08165	0.040889	0.0378592	0.194195	Nominal
SeqId_8766_29	A6NI73	LILRA5	Leukocyte immunoglobulin-like receptor subfamily A member 5	1.08256	0.0413867	0.0379736	0.19458	Nominal
SeqId_3191_50	Q96NZ8	WFIKKN1	WAP, kazal, immunoglobulin, kunitz and NTR domain-containing protein 1	0.92846	0.0332696	0.0383126	0.195962	Nominal
SeqId_8398_277	P49788	RARRES1	Retinoic acid receptor responder protein 1	1.07839	0.0392905	0.0383223	0.195962	Nominal
SeqId_17166_4	P55075	FGF8	Fibroblast growth factor 8 isoform F	0.92794	0.0335196	0.0384154	0.196235	Nominal
SeqId_5114_65	P16471	PRLR	Prolactin receptor	0.930246	0.0325157	0.0385824	0.196885	Nominal
SeqId_10827_67	P0C6S8	LINGO3	Leucine-rich repeat and immunoglobulin-like domain-containing nogo receptor-interacting protein 3	1.07806	0.0392038	0.038747	0.197522	Nominal
SeqId_12894_3	Q6ZW49	PAXIP1	PAX-interacting protein 1	1.08081	0.0406555	0.0388391	0.197788	Nominal
SeqId_4930_21	P52823	STC1	Stanniocalcin-1	1.08217	0.0414233	0.0391101	0.198963	Nominal
SeqId_2682_68	P10809	HSPD1	60 kDa heat shock protein, mitochondrial	1.08473	0.042779	0.0391766	0.199025	Nominal
SeqId_4925_54	P45452	MMP13	Collagenase 3	1.07989	0.0402559	0.0392274	0.199025	Nominal
SeqId_9719_145	P51512	MMP16	Matrix metalloproteinase-16	1.07852	0.039545	0.0392427	0.199025	Nominal
SeqId_7881_244	Q8N5Y8	PARP16	Mono [ADP-ribose] polymerase PARP16	0.929005	0.0332003	0.0393387	0.199278	Nominal
SeqId_5599_88	Q8NBM8	PCYOX1L	Prenylcysteine oxidase-like	1.07873	0.0396812	0.0393729	0.199278	Nominal
SeqId_15483_377	O00468	AGRN	Agrin	0.926876	0.0342091	0.0396452	0.200338	Nominal
SeqId_19331_18	Q9UQB8	BAIAP2	Brain-specific angiogenesis inhibitor 1-associated protein 2	1.07859	0.0396699	0.0396752	0.200338	Nominal
SeqId_2891_1	P20273	CD22		0.930246	0.0327023	0.0397039	0.200338	Nominal
SeqId_17331_138	Q96MU8	KREMEN1	Kremen protein 1	1.08094	0.0409122	0.0397441	0.200338	Nominal
SeqId_4880_21	Q9UK05	GDF2	Growth/differentiation factor 2	1.08577	0.0435202	0.0400647	0.201748	Nominal
SeqId_3199_54	Q9UKR0	KLK12	Kallikrein-12	0.931197	0.0323437	0.0401368	0.201907	Nominal
SeqId_16749_79	P55107	GDF10	Growth/differentiation factor 10	0.929103	0.0333152	0.0402886	0.202099	Nominal
SeqId_5801_72	P01138	NGF	beta-nerve growth factor	1.07774	0.0393431	0.0402928	0.202099	Nominal
SeqId_15299_102	Q14696	MESDC2	LDLR chaperone MESD	1.08761	0.044542	0.0402975	0.202099	Nominal
SeqId_4911_49	P09211	GSTP1	Glutathione S-transferase P	1.0856	0.0434975	0.0403715	0.202266	Nominal
SeqId_9970_7	Q92575	UBXN4	UBX domain-containing protein 4	0.927751	0.0339631	0.0405094	0.202752	Nominal
SeqId_5745_64	O43692	PI15	Peptidase inhibitor 15	0.928556	0.0336306	0.0406966	0.203483	Nominal
SeqId_9095_5	Q15390	MTFR1	Mitochondrial fission regulator 1	1.07584	0.038446	0.0407838	0.203681	Nominal
SeqId_2182_54	P0C0L4|P0C0L5	C4A C4B	Complement C4b	0.929756	0.0331073	0.0408183	0.203681	Nominal
SeqId_18914_188	Q99487	PAFAH2	Platelet-activating factor acetylhydrolase 2, cytoplasmic	1.07971	0.0405014	0.0408937	0.203852	Nominal
SeqId_14066_49	Q86UL8	MAGI2	Membrane-associated guanylate kinase, WW and PDZ domain-containing protein 2	1.07854	0.0398937	0.0409466	0.20391	Nominal
SeqId_9368_64	Q9HBL6	LRTM1	Leucine-rich repeat and transmembrane domain-containing protein 1	1.07769	0.0394729	0.0410701	0.204115	Nominal
SeqId_8850_5	Q5R387	PLA2G2C	Putative inactive group IIC secretory phospholipase A2	1.0742	0.0376383	0.0410703	0.204115	Nominal
SeqId_2823_7	Q86VX2	COMMD7	COMM domain-containing protein 7	1.08064	0.0410501	0.0411909	0.204473	Nominal
SeqId_13645_14	Q92620	DHX38	Pre-mRNA-splicing factor ATP-dependent RNA helicase PRP16	0.929523	0.0332801	0.0412248	0.204473	Nominal
SeqId_18881_7	P48960	CD97	CD97 antigen	1.07676	0.0390278	0.0413041	0.204662	Nominal
SeqId_9867_23	O00757	FBP2	Fructose-1,6-bisphosphatase isozyme 2	0.930791	0.0327484	0.041503	0.20542	Nominal
SeqId_4359_87	O43781	DYRK3	Dual specificity tyrosine-phosphorylation-regulated kinase 3	0.929787	0.0332147	0.0415605	0.20542	Nominal
SeqId_2760_2	O95990	FAM107A	Protein FAM107A	0.928282	0.0339026	0.0415815	0.20542	Nominal
SeqId_9954_2	Q92617	NPIPB3	Nuclear pore complex-interacting protein family member B3	0.930095	0.0332178	0.042447	0.209487	Nominal
SeqId_6897_38	O94766	B3GAT3	Galactosylgalactosylxylosylprotein 3-beta-glucuronosyltransferase 3	1.07866	0.0402675	0.0425276	0.209676	Nominal
SeqId_5349_69	O00548	DLL1	Delta-like protein 1	1.08439	0.0433604	0.0427583	0.210604	Nominal
SeqId_14216_35	Q7L014	DDX46	Probable ATP-dependent RNA helicase DDX46	0.930568	0.0330849	0.0429717	0.211023	Nominal
SeqId_5467_15	P08238	HSP90AB1	Heat shock protein HSP 90-beta	1.08622	0.0443932	0.0429981	0.211023	Nominal
SeqId_4396_54	Q8IU54	IFNL1	Interferon lambda-1	1.07799	0.0400021	0.043003	0.211023	Nominal
SeqId_6252_62	Q96QR1	SCGB3A1	Secretoglobin family 3A member 1	1.07668	0.0393089	0.0430138	0.211023	Nominal
SeqId_4541_49	Q4KMG0	CDON	Cell adhesion molecule-related/down-regulated by oncogenes	0.925595	0.0354134	0.0432932	0.212181	Nominal
SeqId_11454_87	O75821	EIF3G	Eukaryotic translation initiation factor 3 subunit G	1.08629	0.0445061	0.043377	0.212181	Nominal
SeqId_3182_38	P49961	ENTPD1	Ectonucleoside triphosphate diphosphohydrolase 1	0.930975	0.0329624	0.0433782	0.212181	Nominal
SeqId_2860_19	P52292	KPNA2	Importin subunit alpha-1	1.07408	0.0380103	0.0434465	0.212229	Nominal
SeqId_16558_2	Q99972	MYOC	Myocilin	0.919488	0.0382244	0.0434738	0.212229	Nominal
SeqId_9886_28	Q13426	XRCC4	DNA repair protein XRCC4	1.07599	0.0390457	0.0435469	0.212348	Nominal
SeqId_10356_21	P05412	JUN	Transcription factor AP-1	0.932141	0.0324578	0.0435838	0.212348	Nominal
SeqId_4984_83	P10768	ESD	S-formylglutathione hydrolase	0.928476	0.0341566	0.0436683	0.212551	Nominal
SeqId_11661_11	Q9C000	NLRP1	NACHT, LRR and PYD domains-containing protein 1	1.07389	0.0379609	0.0437297	0.21264	Nominal
SeqId_14708_59	P07360	C8G	Complement component C8 gamma chain	0.925146	0.0357182	0.0438813	0.213155	Nominal
SeqId_19561_216	Q9Y4D7	PLXND1	Plexin-D1	1.07692	0.0396091	0.0439326	0.213155	Nominal
SeqId_6354_13	Q6MZM0	HEPHL1	Hephaestin-like protein 1	0.931698	0.0327212	0.0439646	0.213155	Nominal
SeqId_12820_1	Q13588	GRAP	GRB2-related adapter protein	0.929073	0.0339654	0.0441822	0.2139	Nominal
SeqId_8079_39	Q8N140	EID3	EP300-interacting inhibitor of differentiation 3	1.074	0.0381063	0.0442045	0.2139	Nominal
SeqId_9793_145	Q8TDY8	IGDCC4	Immunoglobulin superfamily DCC subclass member 4	0.925999	0.0354046	0.0443419	0.214251	Nominal
SeqId_15487_164	P23141	CES1	Liver carboxylesterase 1	0.927343	0.0347903	0.0443636	0.214251	Nominal
SeqId_4413_3	P03973	SLPI	Antileukoproteinase	1.09271	0.0482743	0.0447663	0.215985	Nominal
SeqId_11292_13	Q6AZY7	SCARA3	Scavenger receptor class A member 3	0.929822	0.0337207	0.0448186	0.216027	Nominal
SeqId_5620_13	P19021	PAM	Peptidyl-glycine alpha-amidating monooxygenase	1.07585	0.0392486	0.0450655	0.21683	Nominal
SeqId_13473_55	P23677	ITPKA	Inositol-trisphosphate 3-kinase A	0.928443	0.0343986	0.0450727	0.21683	Nominal
SeqId_5682_13	Q6EMK4	VASN	Vasorin	1.08388	0.0435883	0.0451954	0.21721	Nominal
SeqId_12713_365	P49795	RGS19	Regulator of G-protein signaling 19	0.928441	0.0344517	0.0453996	0.217968	Nominal
SeqId_6369_82	O75398	DEAF1	Deformed epidermal autoregulatory factor 1 homolog	0.927527	0.0348811	0.0454411	0.217968	Nominal
SeqId_6571_75	Q8N4C9	C17orf78	Uncharacterized protein C17orf78	0.930788	0.0334572	0.0460028	0.220449	Nominal
SeqId_12800_5	P59282	TPPP2	Tubulin polymerization-promoting protein family member 2	1.08113	0.0423364	0.046372	0.222003	Nominal
SeqId_12533_135	Q99418	CYTH2	Cytohesin-2	0.931898	0.0330305	0.0465971	0.222865	Nominal
SeqId_7850_1	Q96KJ9	COX4I2	Cytochrome c oxidase subunit 4 isoform 2, mitochondrial	0.931619	0.0331692	0.0466531	0.222918	Nominal
SeqId_12466_7	P09651	HNRNPA1	Heterogeneous nuclear ribonucleoprotein A1	1.08196	0.0429048	0.0469813	0.22427	Nominal
SeqId_12812_25	P14621	ACYP2	Acylphosphatase-2	1.08564	0.0449895	0.0473953	0.226014	Nominal
SeqId_11140_56	P02452	COL1A1	Collagen alpha-1(I) chain	1.07506	0.0392489	0.0474379	0.226014	Nominal
SeqId_12508_9	Q9Y3E7	VPS24	Charged multivesicular body protein 3	1.08395	0.0440996	0.047532	0.226082	Nominal
SeqId_5609_92	Q7Z5A7	FAM19A5	Protein FAM19A5	1.07785	0.0407793	0.0475433	0.226082	Nominal
SeqId_3005_5	P18031	PTPN1	Tyrosine-protein phosphatase non-receptor type 1	0.92943	0.034358	0.0477343	0.226772	Nominal
SeqId_12438_127	P29372	MPG	DNA-3-methyladenine glycosylase	1.07425	0.0389297	0.048107	0.228324	Nominal
SeqId_9060_27	Q9UPX0	IGSF9B	Protein turtle homolog B	0.932922	0.032811	0.048356	0.229286	Nominal
SeqId_18308_30	Q8NFX7	STXBP6	Syntaxin-binding protein 6	0.928263	0.0350363	0.048583	0.230142	Nominal
SeqId_7796_10	P11912	CD79A	B-cell antigen receptor complex-associated protein alpha chain	1.0731	0.0384249	0.0488092	0.230993	Nominal
SeqId_8093_13	Q6NSJ0	KIAA1161	Uncharacterized family 31 glucosidase KIAA1161	1.06971	0.0366226	0.0490414	0.23187	Nominal
SeqId_8838_10	Q6P4E1	CASC4	Protein CASC4	1.07504	0.0395422	0.0491636	0.232227	Nominal
SeqId_3169_70	P35475	IDUA	Alpha-L-iduronidase	1.07455	0.0393177	0.0494036	0.233138	Nominal
SeqId_19158_1	Q15004	PAF	PCNA-associated factor	1.07734	0.0408862	0.0496451	0.234055	Nominal
SeqId_9590_10	O14548	COX7A2L	Cytochrome c oxidase subunit 7A-related protein, mitochondrial	1.07279	0.0384111	0.0497164	0.234168	Nominal
SeqId_3628_3	P36507	MAP2K2	Dual specificity mitogen-activated protein kinase kinase 2	1.08228	0.0436382	0.0498631	0.234636	Nominal
SeqId_8008_28	O00198	HRK	Activator of apoptosis harakiri	0.932778	0.0331142	0.0499722	0.234719	No
SeqId_10699_52	Q07954	LRP1	Prolow-density lipoprotein receptor-related protein 1	1.07384	0.0390258	0.0499756	0.234719	No
SeqId_18893_26	Q9Y653	GPR56	Adhesion G-protein coupled receptor G1	1.07819	0.0414824	0.0503929	0.236455	No
SeqId_2723_9	Q9NZH6	IL37	Interleukin-37	0.932975	0.0331105	0.0505989	0.237135	No
SeqId_4914_10	P01215|P0DN86	CGA CGB	Human Chorionic Gonadotropin	1.11698	0.0632223	0.0506446	0.237135	No
SeqId_2753_2	P02745|P02747|P02746	C1QA C1QB C1QC	Complement C1q subcomponent	0.932708	0.033256	0.0507256	0.237135	No
SeqId_8815_1	Q6UWY5	OLFML1	Olfactomedin-like protein 1	1.07079	0.0374881	0.0507292	0.237135	No
SeqId_3585_54	P35613	BSG	Basigin	1.07932	0.0421898	0.0508558	0.237503	No
SeqId_5632_6	Q9NQ79	CRTAC1	Cartilage acidic protein 1	1.07605	0.0404325	0.051087	0.238358	No
SeqId_9312_8	P25311	AZGP1	Zinc-alpha-2-glycoprotein	1.086	0.0459509	0.0511855	0.238593	No
SeqId_19124_9	Q8WVY7	UBLCP1	Ubiquitin-like domain-containing CTD phosphatase 1	1.07691	0.0409301	0.0512429	0.238636	No
SeqId_7019_13	O75326	SEMA7A	Semaphorin-7A	1.073	0.0387909	0.0512979	0.238667	No
SeqId_8633_18	Q8TEB7	RNF128	E3 ubiquitin-protein ligase RNF128	0.933348	0.0330855	0.0516712	0.239778	No
SeqId_16596_25	O76003	GLRX3	Glutaredoxin-3	1.08327	0.0445361	0.0517219	0.239778	No
SeqId_3890_8	P07195	LDHB	L-lactate dehydrogenase B chain	1.07662	0.0408549	0.0517279	0.239778	No
SeqId_5584_21	P20062	TCN2	Holo-Transcobalamin-2	1.07544	0.0402165	0.0517982	0.239778	No
SeqId_12498_12	O14907	TAX1BP3	Tax1-binding protein 3	1.0785	0.0419092	0.0518185	0.239778	No
SeqId_8019_73	Q9NZ72	STMN3	Stathmin-3	1.07429	0.0395927	0.0518527	0.239778	No
SeqId_14254_27	P29074	PTPN4	Tyrosine-protein phosphatase non-receptor type 4	0.928793	0.0352968	0.051921	0.239778	No
SeqId_12431_13	Q9BRX2	PELO	Protein pelota homolog	1.06885	0.036614	0.0519237	0.239778	No
SeqId_9215_117	Q9UHP3	USP25	Ubiquitin carboxyl-terminal hydrolase 25	0.934229	0.0327283	0.0521335	0.240523	No
SeqId_17512_2	Q13287	NMI	N-myc-interactor	1.07814	0.0417891	0.0522417	0.240798	No
SeqId_13574_50	Q92730	RND1	Rho-related GTP-binding protein Rho6	0.930829	0.0344167	0.0525459	0.241811	No
SeqId_2849_49	P55008	AIF1	Allograft inflammatory factor 1	1.07409	0.0395997	0.0525591	0.241811	No
SeqId_5340_24	Q92851	CASP10	Caspase-10	0.931062	0.0343536	0.0528791	0.243058	No
SeqId_8245_27	Q9UMF0	ICAM5	Intercellular adhesion molecule 5	1.07885	0.0423125	0.0529767	0.24328	No
SeqId_4474_19	P62979	RPS27A	Ubiquitin	0.932484	0.0337064	0.0531299	0.24372	No
SeqId_11174_8	Q9UPZ6	THSD7A	Thrombospondin type-1 domain-containing protein 7A	0.933018	0.0334554	0.0531709	0.24372	No
SeqId_10902_53	Q53RT3	ASPRV1	Retroviral-like aspartic protease 1	0.933202	0.0334023	0.0534235	0.244512	No
SeqId_8328_9	Q9HBU6	ETNK1	Ethanolamine kinase 1	1.06948	0.0371977	0.0534423	0.244512	No
SeqId_8000_17	Q8N109	KIR2DL5A	Killer cell immunoglobulin-like receptor 2DL5A	0.933581	0.03324	0.0535731	0.244884	No
SeqId_11544_39	Q92576	PHF3	PHD finger protein 3	1.07118	0.0382123	0.0539023	0.246162	No
SeqId_6904_14	O43300	LRRTM2	Leucine-rich repeat transmembrane neuronal protein 2	1.08128	0.0438438	0.0539521	0.246163	No
SeqId_17797_1	Q13616	CUL1	Cullin-1	0.933248	0.0334787	0.0541315	0.246754	No
SeqId_5223_59	Q14397	GCKR	Glucokinase regulatory protein	0.936151	0.0321041	0.0543627	0.24758	No
SeqId_3421_54	P32971	TNFSF8	Tumor necrosis factor ligand superfamily member 8	1.07399	0.0398606	0.0544368	0.24769	No
SeqId_9544_24	Q9H7B7	C7orf69	Uncharacterized protein C7orf69	0.93378	0.033271	0.0544888	0.247699	No
SeqId_7221_56	Q07065	CKAP4	Cytoskeleton-associated protein 4	0.934555	0.0329106	0.0546006	0.24798	No
SeqId_3651_50	P35968	KDR	Vascular endothelial growth factor receptor 2	0.929211	0.0355218	0.054786	0.248594	No
SeqId_7192_37	Q8IU57	IFNLR1	Interferon lambda receptor 1	1.07111	0.0383252	0.0548706	0.248598	No
SeqId_5763_67	Q8WTQ1	DEFB104A	Beta-defensin 104	0.912585	0.0434904	0.0549271	0.248598	No
SeqId_4905_63	Q14019	COTL1	Coactosin-like protein	0.930545	0.034906	0.0549813	0.248598	No
SeqId_15305_7	O76038	SCGN	Secretagogin	1.07175	0.0386995	0.0549875	0.248598	No
SeqId_7922_5	P35318	ADM	Adrenomedullin	1.07118	0.0383915	0.0550584	0.248691	No
SeqId_6388_21	Q96EE4	CCDC126	Coiled-coil domain-containing protein 126	0.929429	0.0354655	0.0551222	0.248753	No
SeqId_7167_102	Q9P0L0	VAPA	Vesicle-associated membrane protein-associated protein A	1.07806	0.0422719	0.0552513	0.249109	No
SeqId_6273_58	Q32P28	LEPRE1	Prolyl 3-hydroxylase 1	0.935488	0.0325836	0.0555409	0.250187	No
SeqId_15440_57	P16519	PCSK2	Neuroendocrine convertase 2	0.935265	0.0327406	0.0559031	0.251409	No
SeqId_7064_2	Q9BV40	VAMP8	Vesicle-associated membrane protein 8	0.932305	0.0341843	0.0559139	0.251409	No
SeqId_13423_94	Q9BRX8	FAM213A	Redox-regulatory protein FAM213A	0.934207	0.0332908	0.0561568	0.252273	No
SeqId_9853_3	P09913	IFIT2	Interferon-induced protein with tetratricopeptide repeats 2	1.07039	0.0381422	0.0562672	0.25254	No
SeqId_2741_22	O43699	SIGLEC6	Sialic acid-binding Ig-like lectin 6	1.07016	0.0380724	0.0566554	0.254052	No
SeqId_11223_1	Q6P9G4	TMEM154	Transmembrane protein 154	1.07514	0.0409023	0.056858	0.254643	No
SeqId_12417_46	Q9Y3C4	TPRKB	EKC/KEOPS complex subunit TPRKB	0.933882	0.0335491	0.05689	0.254643	No
SeqId_16594_44	Q9NVQ4	FAIM	Fas apoptotic inhibitory molecule 1	1.08049	0.0439396	0.0569621	0.254736	No
SeqId_3312_64	P12314	FCGR1A	High affinity immunoglobulin gamma Fc receptor I	1.07041	0.0383067	0.057265	0.255394	No
SeqId_8810_26	Q14CZ8	HEPACAM	Hepatocyte cell adhesion molecule	0.93439	0.0333512	0.0572687	0.255394	No
SeqId_8985_13	Q96JX3	SERAC1	Protein SERAC1	0.935314	0.0329004	0.0572879	0.255394	No
SeqId_2640_3	Q04912	MST1R	Macrophage-stimulating protein receptor	0.935359	0.0328821	0.0573154	0.255394	No
SeqId_12758_47	O43424	GRID2	Glutamate receptor ionotropic, delta-2	0.933096	0.0340042	0.0574076	0.255575	No
SeqId_14245_195	Q9UNH6	SNX7	Sorting nexin-7	0.93499	0.0330842	0.0574756	0.255648	No
SeqId_13622_16	Q15172	PPP2R5A	Serine/threonine-protein phosphatase 2A 56 kDa regulatory subunit alpha isoform	1.08315	0.0455575	0.0575586	0.255787	No
SeqId_19227_18	Q16520	BATF	Basic leucine zipper transcriptional factor ATF-like	0.935332	0.0329549	0.0577689	0.256492	No
SeqId_7141_21	Q9UQ53	MGAT4B	Alpha-1,3-mannosyl-glycoprotein 4-beta-N-acetylglucosaminyltransferase B	1.07526	0.0411464	0.0579263	0.256795	No
SeqId_4708_3	P14061	HSD17B1	Estradiol 17-beta-dehydrogenase 1	0.932798	0.0342229	0.0579409	0.256795	No
SeqId_10346_5	P40763	STAT3	Signal transducer and activator of transcription 3	1.08142	0.0446933	0.0582344	0.257865	No
SeqId_10361_25	P00973	OAS1	2'-5'-oligoadenylate synthase 1	0.934993	0.0332248	0.0585488	0.259026	No
SeqId_12455_48	Q9NPC7	MYNN	Myoneurin	0.934359	0.0335601	0.05872	0.259552	No
SeqId_11590_5	Q86U06	RBM23	Probable RNA-binding protein 23	1.07369	0.0403964	0.0587846	0.259583	No
SeqId_12020_39	P07738	BPGM	Bisphosphoglycerate mutase	0.929365	0.0360315	0.0588317	0.259583	No
SeqId_11429_80	P07910	HNRNPC	Heterogeneous nuclear ribonucleoproteins C1/C2	0.936467	0.0325464	0.0589309	0.259789	No
SeqId_19236_24	P53999	SUB1	Activated RNA polymerase II transcriptional coactivator p15	1.07214	0.0395709	0.0591206	0.260051	No
SeqId_6631_17	P20849	COL9A1	Collagen alpha-1(IX) chain	0.934251	0.0336688	0.0591381	0.260051	No
SeqId_5254_69	Q14432	PDE3A	cGMP-inhibited 3',5'-cyclic phosphodiesterase A	1.07057	0.0386842	0.0591479	0.260051	No
SeqId_9022_49	Q7Z7B7	DEFB132	Beta-defensin 132	0.936498	0.0325676	0.0592144	0.260113	No
SeqId_19224_5	O14602	EIF1AY	Eukaryotic translation initiation factor 1A, Y-chromosomal	1.08201	0.0452522	0.0594722	0.261014	No
SeqId_18897_31	Q92769	HDAC2	Histone deacetylase 2	1.07375	0.0406006	0.059839	0.262295	No
SeqId_7857_22	P30990	NTS	Neurotensin/neuromedin N	1.07473	0.0411633	0.05987	0.262295	No
SeqId_3343_1	Q03154	ACY1	Aminoacylase-1	0.930114	0.0358701	0.0603026	0.263957	No
SeqId_11352_42	Q8WZ42	TTN	Titin	1.07624	0.0421118	0.0604065	0.264179	No
SeqId_9874_28	P42772	CDKN2B	Cyclin-dependent kinase 4 inhibitor B	1.07139	0.0393683	0.0605502	0.264573	No
SeqId_11137_43	P32927	CSF2RB	Cytokine receptor common subunit beta	0.935201	0.0333946	0.0606377	0.264722	No
SeqId_17711_13	P23763	VAMP1	Vesicle-associated membrane protein 1	0.93601	0.0330071	0.0607558	0.265004	No
SeqId_6468_37	Q86UU9	TAC4	Tachykinin-4	0.93653	0.0327691	0.0609214	0.265325	No
SeqId_15608_5	P23443	RPS6KB1	Ribosomal protein S6 kinase beta-1	1.06889	0.038021	0.0610856	0.265325	No
SeqId_3166_92	P20138	CD33	Myeloid cell surface antigen CD33	1.07066	0.0390366	0.0611076	0.265325	No
SeqId_8003_57	Q8N145	LGI3	Leucine-rich repeat LGI family member 3	0.933217	0.0344491	0.0611536	0.265325	No
SeqId_17199_43	Q9NWT6	HIF1AN	Hypoxia-inducible factor 1-alpha inhibitor	0.936107	0.0330102	0.0611551	0.265325	No
SeqId_12686_15	P25325	MPST	3-mercaptopyruvate sulfurtransferase	0.934525	0.0337986	0.0611574	0.265325	No
SeqId_3437_80	P36888	FLT3	Receptor-type tyrosine-protein kinase FLT3	0.937367	0.0323869	0.0612041	0.265325	No
SeqId_4304_18	Q8N3X6	LCORL	Ligand-dependent nuclear receptor corepressor-like protein	1.07142	0.0395058	0.0613466	0.26571	No
SeqId_10365_132	Q9NPF7|P29460	IL12B IL23A	Interleukin-23	1.07723	0.0428482	0.061429	0.26582	No
SeqId_3032_11	P01225|P01215	CGA FSHB	Follicle stimulating hormone	1.13268	0.0754645	0.0614792	0.26582	No
SeqId_3091_70	O14965	AURKA	Aurora kinase A	0.936706	0.032783	0.0617244	0.266647	No
SeqId_7784_1	P01042	KNG1	Kininogen-1	1.06944	0.038459	0.0619323	0.267216	No
SeqId_5627_53	P01148	GNRH1	Progonadoliberin-1	1.0702	0.0389102	0.0620245	0.267216	No
SeqId_10974_20	P58062	SPINK7	Serine protease inhibitor Kazal-type 7	1.08303	0.0462926	0.0620326	0.267216	No
SeqId_9470_15	Q5JXM2	METTL24	Methyltransferase-like protein 24	1.06895	0.0382035	0.0620717	0.267216	No
SeqId_3175_51	Q76LX8	ADAMTS13	A disintegrin and metalloproteinase with thrombospondin motifs 13	0.927825	0.0372758	0.0622329	0.267314	No
SeqId_3799_11	P07451	CA3	Carbonic anhydrase 3	1.07788	0.0433561	0.0622467	0.267314	No
SeqId_6227_1	O43240	KLK10	Kallikrein-10	1.07312	0.0406192	0.0622565	0.267314	No
SeqId_3708_62	P01023	A2M	Alpha-2-macroglobulin	1.06952	0.0385648	0.0623406	0.267444	No
SeqId_9778_45	Q4KMG9	TMEM52B	Transmembrane protein 52B	1.06944	0.0385362	0.0624581	0.267716	No
SeqId_12389_4	Q9Y5N6	ORC6L	Origin recognition complex subunit 6	0.935617	0.0334341	0.0625599	0.267809	No
SeqId_15413_3	P04180	LCAT	Phosphatidylcholine-sterol acyltransferase	0.935237	0.0336281	0.0625879	0.267809	No
SeqId_8273_84	Q8NI17	IL31RA	Interleukin-31 receptor subunit alpha	0.936825	0.032853	0.0627582	0.26811	No
SeqId_8269_327	Q6UWY0	ARSK	Arylsulfatase K	1.07169	0.0398744	0.0627665	0.26811	No
SeqId_6933_20	Q9BQ48	MRPL34	39S ribosomal protein L34, mitochondrial	0.935821	0.0333721	0.0628781	0.268311	No
SeqId_15449_33	Q96H15	TIMD4	T-cell immunoglobulin and mucin domain-containing protein 4	1.0708	0.0393891	0.0629217	0.268311	No
SeqId_15347_12	P02790	HPX	Hemopexin	1.07077	0.039422	0.0632738	0.269284	No
SeqId_11560_76	Q14934	NFATC4	Nuclear factor of activated T-cells, cytoplasmic 4	0.937736	0.0324608	0.0632937	0.269284	No
SeqId_3489_9	P26441	CNTF	Ciliary neurotrophic factor	0.935584	0.0335465	0.063313	0.269284	No
SeqId_8597_1	Q9P0T7	TMEM9	Transmembrane protein 9	0.932684	0.0350387	0.0635916	0.270219	No
SeqId_10048_7	Q13951	CBFB	Core-binding factor subunit beta	1.07442	0.0415818	0.063642	0.270219	No
SeqId_12735_39	O75534	CSDE1	Cold shock domain-containing protein E1	0.934732	0.0340363	0.0637951	0.270638	No
SeqId_11396_39	Q9UI46	DNAI1	Dynein intermediate chain 1, axonemal	0.935224	0.0338153	0.0640023	0.271284	No
SeqId_8081_55	Q8N7P1	PLD5	Inactive phospholipase D5	1.06905	0.0385467	0.0640609	0.2713	No
SeqId_15426_5	Q99519	NEU1	Sialidase-1	0.934332	0.0342902	0.064204	0.271403	No
SeqId_12585_39	P07992	ERCC1	DNA excision repair protein ERCC-1	0.933839	0.0345446	0.0642534	0.271403	No
SeqId_5301_7	P51671	CCL11	Eotaxin	1.07064	0.0394941	0.0642632	0.271403	No
SeqId_2838_53	Q9ULZ9	MMP17	Matrix metalloproteinase-17	1.07076	0.0395724	0.0643226	0.271403	No
SeqId_13973_62	Q8NG68	TTL	Tubulin--tyrosine ligase	1.06703	0.0374245	0.0643588	0.271403	No
SeqId_11647_6	Q9ULW2	FZD10	Frizzled-10	0.93516	0.0339281	0.0646384	0.27235	No
SeqId_2770_51	P22362	CCL1	C-C motif chemokine 1	0.93712	0.0329539	0.064772	0.272681	No
SeqId_8038_41	Q15738	NSDHL	Sterol-4-alpha-carboxylate 3-dehydrogenase, decarboxylating	1.06799	0.0380629	0.0649405	0.273158	No
SeqId_10551_7	O43561	LAT	Linker for activation of T-cells family member 1	1.06687	0.0374575	0.065231	0.274147	No
SeqId_16852_10	Q5T2W1	PDZK1	Na(+)/H(+) exchange regulatory cofactor NHE-RF3	0.935788	0.0337289	0.0655797	0.275291	No
SeqId_17200_50	P43626	KIR2DL1	Killer cell immunoglobulin-like receptor 2DL1	0.936723	0.0332611	0.0656315	0.275291	No
SeqId_9229_9	P40313	CTRL	Chymotrypsin-like protease CTRL-1	0.937126	0.033061	0.0656698	0.275291	No
SeqId_13055_53	A5PKW4	PSD	PH and SEC7 domain-containing protein 1	0.936728	0.0332713	0.065735	0.275331	No
SeqId_10024_44	Q86XE5	HOGA1	4-hydroxy-2-oxoglutarate aldolase, mitochondrial	1.07007	0.0393981	0.0658518	0.275588	No
SeqId_19251_56	P10124	SRGN	Serglycin	1.07173	0.0403735	0.0659276	0.275672	No
SeqId_12661_44	Q9H0R8	GABARAPL1	Gamma-aminobutyric acid receptor-associated protein-like 1	1.08718	0.0494447	0.0660868	0.275945	No
SeqId_7038_45	Q92187	ST8SIA4	CMP-N-acetylneuraminate-poly-alpha-2,8-sialyltransferase	1.0699	0.0393344	0.0661042	0.275945	No
SeqId_17475_18	Q96KB5	PBK	Lymphokine-activated killer T-cell-originated protein kinase	0.937827	0.0327992	0.0664489	0.27715	No
SeqId_2381_52	P01031	C5	Complement C5	1.06632	0.0373451	0.0667318	0.278067	No
SeqId_18302_204	Q9H900	ZWILCH	Protein zwilch homolog	0.937726	0.0328907	0.066781	0.278067	No
SeqId_11164_7	Q9NT68	TENM2	Teneurin-2	0.93623	0.033747	0.0675367	0.280708	No
SeqId_8874_53	O75503	CLN5	Ceroid-lipofuscinosis neuronal protein 5	1.06793	0.0383984	0.0675535	0.280708	No
SeqId_3835_11	O60603	TLR2	Toll-like receptor 2	1.06927	0.0391881	0.0676079	0.280708	No
SeqId_13738_8	P08476	INHBA	Inhibin beta A chain	1.07325	0.0415185	0.0676417	0.280708	No
SeqId_12560_9	Q8TCD5	NT5C	5'(3')-deoxyribonucleotidase, cytosolic type	1.07205	0.0408217	0.0677016	0.280721	No
SeqId_17150_8	P61604	HSPE1	10 kDa heat shock protein, mitochondrial	1.07198	0.0407997	0.0678178	0.280967	No
SeqId_9926_4	P25815	S100P	Protein S100-P	1.06839	0.038719	0.0679556	0.281303	No
SeqId_12381_26	P16152	CBR1	Carbonyl reductase [NADPH] 1	1.07489	0.0425426	0.0680479	0.28145	No
SeqId_12503_5	Q15743	GPR68	Ovarian cancer G-protein coupled receptor 1	0.935806	0.0340543	0.0682705	0.282135	No
SeqId_16785_45	Q01523	DEFA5	Defensin-5	1.0722	0.0410566	0.0686731	0.283563	No
SeqId_12759_47	Q12906	ILF3	Interleukin enhancer-binding factor 3	1.07182	0.0408737	0.0689593	0.284281	No
SeqId_12473_48	Q9NXV2	KCTD5	BTB/POZ domain-containing protein KCTD5	0.935407	0.0343439	0.0689619	0.284281	No
SeqId_3600_2	Q13231	CHIT1	Chitotriosidase-1	0.935436	0.0343524	0.0691511	0.284785	No
SeqId_19263_147	P06730	EIF4E	Eukaryotic translation initiation factor 4E	1.07653	0.0437059	0.0692953	0.284785	No
SeqId_10557_6	Q8N6K0	TEX29	Testis-expressed sequence 29 protein	1.06937	0.0394898	0.0693337	0.284785	No
SeqId_19377_14	O95897	OLFM2	Noelin-2	0.933067	0.0355949	0.0693685	0.284785	No
SeqId_17789_1	Q15274	QPRT	Nicotinate-nucleotide pyrophosphorylase [carboxylating]	0.93615	0.0340128	0.0693714	0.284785	No
SeqId_13960_15	Q96P47	AGAP3	Arf-GAP with GTPase, ANK repeat and PH domain-containing protein 3	0.936848	0.0336683	0.0694958	0.285054	No
SeqId_13614_6	Q92793	CREBBP	CREB-binding protein	0.935257	0.0344985	0.0695866	0.285054	No
SeqId_9449_150	P04003	C4BPA	C4b-binding protein alpha chain	0.928171	0.0381303	0.0696095	0.285054	No
SeqId_2429_27	P07357|P07360|P07358	C8A C8B C8G	Complement component C8	0.938313	0.0329536	0.0698339	0.285587	No
SeqId_3519_3	Q92583	CCL17	C-C motif chemokine 17	1.07166	0.0409123	0.0698549	0.285587	No
SeqId_17750_8	P31350	RRM2	Ribonucleoside-diphosphate reductase subunit M2	1.06779	0.038644	0.0699186	0.285611	No
SeqId_15527_90	P09622	DLD	Dihydrolipoyl dehydrogenase, mitochondrial	1.07119	0.0406899	0.0702494	0.28642	No
SeqId_10571_14	P26572	MGAT1	Alpha-1,3-mannosyl-glycoprotein 2-beta-N-acetylglucosaminyltransferase	1.06669	0.0380395	0.0702528	0.28642	No
SeqId_16292_288	P09681	GIP	Gastric inhibitory polypeptide	1.07074	0.0404321	0.0702899	0.28642	No
SeqId_19145_4	Q8N565	MREG	Melanoregulin	0.935086	0.0346851	0.0703842	0.286568	No
SeqId_9839_148	P58753	TIRAP	Toll/interleukin-1 receptor domain-containing adapter protein	1.07514	0.0430624	0.0704532	0.286614	No
SeqId_14705_1	O43915	FIGF	Vascular endothelial growth factor D	1.07459	0.0427416	0.0705189	0.286646	No
SeqId_8013_9	Q9H0V9	LMAN2L	VIP36-like protein	1.06912	0.0395983	0.0711308	0.288703	No
SeqId_15668_19	P34820	BMP8B	Bone morphogenetic protein 8B	0.938494	0.0330141	0.0711518	0.288703	No
SeqId_18158_45	Q14790	CASP8	Caspase-8	0.935774	0.0344294	0.0711997	0.288703	No
SeqId_12603_87	Q13310	PABPC4	Polyadenylate-binding protein 4	1.07276	0.0418077	0.0715328	0.289816	No
SeqId_18270_10	Q12962	TAF10	Transcription initiation factor TFIID subunit 10	0.938684	0.0330005	0.0718827	0.290941	No
SeqId_9212_22	Q9UBX1	CTSF	Cathepsin F	1.07139	0.0410515	0.071928	0.290941	No
SeqId_19243_2	Q9UHV9	PFDN2	Prefoldin subunit 2	1.07123	0.0409888	0.072125	0.2915	No
SeqId_12750_9	P05107	ITGB2	Integrin beta-2	0.935918	0.0345062	0.0724456	0.292399	No
SeqId_4217_49	Q99714	HSD17B10	3-hydroxyacyl-CoA dehydrogenase type-2	1.0717	0.0413177	0.0724654	0.292399	No
SeqId_18396_10	Q08117	AES	Amino-terminal enhancer of split	0.938071	0.0334047	0.0726085	0.292676	No
SeqId_15358_28	P05408	SCG5	Neuroendocrine protein 7B2	0.939452	0.0326907	0.0726692	0.292676	No
SeqId_12830_4	O00422	SAP18	Histone deacetylase complex subunit SAP18	0.937267	0.0338359	0.0727113	0.292676	No
SeqId_18429_10	P12830	CDH1	Cadherin-1	1.06481	0.0372777	0.0728515	0.293003	No
SeqId_3212_30	Q9NR71	ASAH2	Neutral ceramidase	0.935258	0.0349463	0.0732446	0.294239	No
SeqId_4906_35	P12259	F5	Coagulation Factor V	1.06507	0.0374866	0.0732777	0.294239	No
SeqId_17468_1	Q9UMX1	SUFU	Suppressor of fused homolog	0.938414	0.0333392	0.0735866	0.295026	No
SeqId_3171_57	P05067	APP	Amyloid beta A4 protein	1.07622	0.0441828	0.0735928	0.295026	No
SeqId_6545_58	P04156	PRNP	Major prion protein	0.939603	0.0327444	0.0738323	0.295747	No
SeqId_18833_76	Q15121	PEA15	Astrocytic phosphoprotein PEA-15	1.07166	0.0415165	0.0740049	0.296199	No
SeqId_14286_2	O95644	NFATC1	Nuclear factor of activated T-cells, cytoplasmic 1	0.939486	0.0328576	0.0742884	0.297023	No
SeqId_8756_41	Q9UJ90	KCNE5	Potassium voltage-gated channel subfamily E regulatory beta subunit 5	0.938913	0.0331631	0.0743306	0.297023	No
SeqId_19333_4	P61978	HNRNPK	Heterogeneous nuclear ribonucleoprotein K	1.07499	0.0435748	0.0744193	0.297045	No
SeqId_9360_33	O43854	EDIL3	EGF-like repeat and discoidin I-like domain-containing protein 3	1.06971	0.0404092	0.0744567	0.297045	No
SeqId_13451_2	Q9H6D8	FNDC4	Fibronectin type III domain-containing protein 4	0.937919	0.0337065	0.0745159	0.297045	No
SeqId_2744_57	P01857	IGHG1 IGHG2 IGHG3 IGHG4 IGK@ IGL@	Immunoglobulin G	0.936224	0.0346422	0.0749123	0.298385	No
SeqId_5358_3	Q99983	OMD	Osteomodulin	1.07113	0.0413386	0.0750002	0.298495	No
SeqId_7838_27	Q99954	SMR3A	Submaxillary gland androgen-regulated protein 3A	0.937306	0.0341402	0.0754754	0.300145	No
SeqId_11130_158	O00305	CACNB4	Voltage-dependent L-type calcium channel subunit beta-4	1.07165	0.0417467	0.0756745	0.300695	No
SeqId_17672_184	P27352	GIF	Gastric intrinsic factor	0.936873	0.0344025	0.0757688	0.300829	No
SeqId_3358_51	Q00535|Q15078	CDK5 CDK5R1	Cyclin-dependent kinase 5:Cyclin-dependent kinase 5 activator 1 complex	0.940142	0.0327062	0.0760189	0.30158	No
SeqId_5615_62	Q8WUF8	FAM172A	Protein FAM172A	0.939297	0.0331846	0.0762989	0.302449	No
SeqId_11146_4	Q9Y458	TBX22	T-box transcription factor TBX22	1.06427	0.0374194	0.0764695	0.302883	No
SeqId_3387_1	O75914	PAK3	Serine/threonine-protein kinase PAK 3	0.939411	0.0331639	0.0766525	0.303365	No
SeqId_3070_1	P60568	IL2	Interleukin-2	0.939062	0.0333605	0.076757	0.303536	No
SeqId_13378_80	A6NC05	C5orf63	Glutaredoxin-like protein C5orf63	0.939633	0.0330706	0.0768663	0.303726	No
SeqId_5021_13	Q15181	PPA1	Inorganic pyrophosphatase	0.9406	0.0325837	0.0771035	0.30442	No
SeqId_3879_50	Q16543	CDC37	Hsp90 co-chaperone Cdc37	1.07086	0.0414965	0.0772543	0.304773	No
SeqId_8907_11	Q9Y4X1	UGT2A1	UDP-glucuronosyltransferase 2A1	1.06896	0.0403653	0.0773968	0.305092	No
SeqId_5351_52	P22626	HNRNPA2B1	Heterogeneous nuclear ribonucleoproteins A2/B1	1.06971	0.0408525	0.0776227	0.30574	No
SeqId_8929_7	A6H8Y1	BDP1	Transcription factor TFIIIB component B'' homolog	0.940003	0.0329693	0.0777198	0.305879	No
SeqId_10975_59	Q96DR8	MUCL1	Mucin-like protein 1	1.06379	0.037351	0.078193	0.307497	No
SeqId_3192_3	Q96KP4	CNDP2	Cytosolic non-specific dipeptidase	0.940231	0.032939	0.0785443	0.308208	No
SeqId_15453_3	P02760	AMBP	Alpha-1-microglobulin	1.07964	0.0470338	0.0785835	0.308208	No
SeqId_4545_53	Q96DA6	DNAJC19	Mitochondrial import inner membrane translocase subunit TIM14	1.06526	0.0382912	0.0786338	0.308208	No
SeqId_7202_107	Q9H3T2	SEMA6C	Semaphorin-6C	1.06659	0.0391025	0.0786765	0.308208	No
SeqId_18386_36	P35754	GLRX	Glutaredoxin-1	1.06573	0.0385855	0.0786847	0.308208	No
SeqId_12439_67	Q00978	IRF9	Interferon regulatory factor 9	0.93971	0.0332438	0.0787867	0.308363	No
SeqId_15322_35	P78560	CRADD	Death domain-containing protein CRADD	1.06886	0.040528	0.0790388	0.309106	No
SeqId_8963_8	Q9UEU0	VTI1B	Vesicle transport through interaction with t-SNAREs homolog 1B	1.07042	0.0414958	0.0791821	0.309422	No
SeqId_9183_7	P17181	IFNAR1	Interferon alpha/beta receptor 1	1.06532	0.0384317	0.0794264	0.310014	No
SeqId_2515_14	O00451	GFRA2	GDNF family receptor alpha-2	1.06813	0.0401397	0.0794588	0.310014	No
SeqId_4959_2	O95994	AGR2	Anterior gradient protein 2 homolog	0.941124	0.0325687	0.0795224	0.310018	No
SeqId_18195_3	Q8WV07	ORAOV1	Oral cancer-overexpressed protein 1	0.940699	0.0328043	0.0795974	0.310067	No
SeqId_3487_32	O43927	CXCL13	C-X-C motif chemokine 13	1.0696	0.0411146	0.0800341	0.311369	No
SeqId_8306_54	O14668	PRRG1	Transmembrane gamma-carboxyglutamic acid protein 1	0.939993	0.0332332	0.0800619	0.311369	No
SeqId_14645_253	O15217	GSTA4	Glutathione S-transferase A4	0.939021	0.0337604	0.0801201	0.311369	No
SeqId_13994_1	P22087	FBL	rRNA 2'-O-methyltransferase fibrillarin	0.939638	0.0334646	0.0804326	0.312215	No
SeqId_15604_18	P45984	MAPK9	Mitogen-activated protein kinase 9	1.06706	0.0396202	0.0804638	0.312215	No
SeqId_9875_107	Q96FV9	THOC1	THO complex subunit 1	1.0641	0.0378402	0.0805944	0.312477	No
SeqId_9287_6	P35270	SPR	Sepiapterin reductase	1.06585	0.0389136	0.0806591	0.312483	No
SeqId_15525_294	P00326	ADH1C	Alcohol dehydrogenase 1C	0.938336	0.0342208	0.0809475	0.313356	No
SeqId_5437_63	P05413	FABP3	Fatty acid-binding protein, heart	1.10366	0.0623998	0.0810832	0.313635	No
SeqId_4566_24	Q6UXX9	RSPO2	R-spondin-2	1.06446	0.0381274	0.0811557	0.313671	No
SeqId_18864_7	P35030	PRSS3	Trypsin-3	0.93562	0.0357584	0.0816551	0.315355	No
SeqId_10953_14	Q6UVW9	CLEC2A	C-type lectin domain family 2 member A	1.06815	0.0404627	0.0818069	0.315449	No
SeqId_9585_80	Q9H6B4	CLMP	CXADR-like membrane protein	0.941836	0.0324319	0.0818204	0.315449	No
SeqId_8087_250	O43567	RNF13	E3 ubiquitin-protein ligase RNF13	1.06489	0.038477	0.0818704	0.315449	No
SeqId_17712_7	Q13907	IDI1	Isopentenyl-diphosphate Delta-isomerase 1	1.07221	0.0430192	0.0822364	0.316428	No
SeqId_18380_78	P02768	ALB	Serum albumin	1.07168	0.0426903	0.082252	0.316428	No
SeqId_13594_158	Q9UJY5	GGA1	ADP-ribosylation factor-binding protein GGA1	1.07581	0.045295	0.0826367	0.317661	No
SeqId_9764_79	P52597	HNRNPF	Heterogeneous nuclear ribonucleoprotein F	1.07148	0.0426336	0.0827162	0.31772	No
SeqId_6359_50	Q8NAT1	POMGNT2	Protein O-linked-mannose beta-1,4-N-acetylglucosaminyltransferase 2	1.0633	0.0376553	0.0830718	0.318839	No
SeqId_17396_23	P07327	ADH1A	Alcohol dehydrogenase 1A	0.938881	0.0341902	0.0833035	0.319271	No
SeqId_9816_37	Q96CN7	ISOC1	Isochorismatase domain-containing protein 1	1.06955	0.0415399	0.0834018	0.319271	No
SeqId_12619_14	P35813	PPM1A	Protein phosphatase 1A	1.06642	0.0396169	0.08344	0.319271	No
SeqId_9595_11	O60909	B4GALT2	Beta-1,4-galactosyltransferase 2	0.933138	0.0373117	0.0835054	0.319271	No
SeqId_6364_7	Q9BX59	TAPBPL	Tapasin-related protein	1.06452	0.0384571	0.0835067	0.319271	No
SeqId_10561_5	Q96LB9	PGLYRP3	Peptidoglycan recognition protein 3	0.944142	0.0313797	0.0837383	0.319613	No
SeqId_4126_22	P17213	BPI	Bactericidal permeability-increasing protein	1.06729	0.0402004	0.0838269	0.319613	No
SeqId_4337_49	P02741	CRP	C-reactive protein	0.937859	0.0348087	0.0838865	0.319613	No
SeqId_18220_141	Q9HD15	SRA1	Steroid receptor RNA activator 1	1.07064	0.0422824	0.0839326	0.319613	No
SeqId_3302_58	O76096	CST7	Cystatin-F	1.06425	0.0383457	0.0839481	0.319613	No
SeqId_18895_54	Q03013	GSTM4	Glutathione S-transferase Mu 4	1.06837	0.0408884	0.083983	0.319613	No
SeqId_8887_21	Q9Y266	NUDC	Nuclear migration protein nudC	1.07328	0.0439395	0.0840927	0.319785	No
SeqId_9213_24	O95954	FTCD	Formimidoyltransferase-cyclodeaminase	0.939313	0.0340602	0.0842445	0.320027	No
SeqId_17725_37	Q9Y6N9	USH1C	Harmonin	0.941144	0.0330692	0.0842855	0.320027	No
SeqId_14007_22	O43252	PAPSS1	Bifunctional 3'-phosphoadenosine 5'-phosphosulfate synthase 1	0.938425	0.034612	0.0848737	0.322013	No
SeqId_13540_1	Q8NDV2	GPR26	G-protein coupled receptor 26	0.939653	0.0339901	0.0852959	0.323368	No
SeqId_8975_26	Q92600	RQCD1	Cell differentiation protein RCD1 homolog	1.06892	0.0414503	0.0856498	0.324113	No
SeqId_9873_17	P11474	ESRRA	Steroid hormone receptor ERR1	1.06286	0.0377024	0.0856788	0.324113	No
SeqId_12340_17	P49588	AARS	Alanine--tRNA ligase, cytoplasmic	1.07316	0.0440919	0.0856887	0.324113	No
SeqId_7124_18	Q9HBE4	IL21	Interleukin-21	0.940277	0.0337168	0.0859202	0.324484	No
SeqId_17806_6	O00560	SDCBP	Syntenin-1	1.0691	0.041595	0.0859252	0.324484	No
SeqId_9254_18	P12319	FCER1A	High affinity immunoglobulin epsilon receptor subunit alpha	0.942136	0.0327068	0.0859834	0.324484	No
SeqId_19357_11	P51809	VAMP7	Vesicle-associated membrane protein 7	0.940722	0.0334979	0.0861459	0.32485	No
SeqId_9296_15	P23468	PTPRD	Receptor-type tyrosine-protein phosphatase delta	1.07183	0.0433356	0.086228	0.324912	No
SeqId_15486_126	P19801	AOC1	Amiloride-sensitive amine oxidase [copper-containing]	0.939392	0.0342623	0.0864874	0.325642	No
SeqId_2447_7	Q9NZK7	PLA2G2E	Group IIE secretory phospholipase A2	0.942447	0.0326234	0.0868251	0.326536	No
SeqId_5335_73	P08133	ANXA6	Annexin A6	1.07378	0.0446468	0.0868711	0.326536	No
SeqId_4476_22	P43403	ZAP70	Tyrosine-protein kinase ZAP-70	0.942166	0.032788	0.0869224	0.326536	No
SeqId_8993_151	O43353	RIPK2	Receptor-interacting serine/threonine-protein kinase 2	1.06458	0.0389376	0.087066	0.326827	No
SeqId_4155_3	P24821	TNC	Tenascin	1.06394	0.0385704	0.0873079	0.327457	No
SeqId_3459_49	P09619	PDGFRB	Platelet-derived growth factor receptor beta	1.06458	0.0389743	0.087366	0.327457	No
SeqId_3837_6	P43403	ZAP70	Tyrosine-protein kinase ZAP-70	0.941766	0.0330791	0.0876077	0.327942	No
SeqId_10767_52	Q8IZP9	GPR64	G-protein coupled receptor 64	1.06596	0.0398657	0.0876276	0.327942	No
SeqId_7258_5	P13727	PRG2	Bone marrow proteoglycan	1.06701	0.0405672	0.0879897	0.329048	No
SeqId_6991_24	Q9Y231	FUT9	Alpha-(1,3)-fucosyltransferase 9	1.06252	0.0378063	0.0883004	0.329875	No
SeqId_13624_17	O95544	NADK	NAD kinase	1.06315	0.0382108	0.0884093	0.329875	No
SeqId_5478_50	Q04609	FOLH1	Glutamate carboxypeptidase 2	0.939292	0.034526	0.0884105	0.329875	No
SeqId_6941_11	Q8NBK3	SUMF1	Sulfatase-modifying factor 1	1.07031	0.0427258	0.0887395	0.330854	No
SeqId_6107_3	Q9UNI1	CELA1	Chymotrypsin-like elastase family member 1	1.06446	0.03912	0.0892008	0.332123	No
SeqId_2836_68	P80188	LCN2	Neutrophil gelatinase-associated lipocalin	1.08326	0.0509736	0.089214	0.332123	No
SeqId_7758_217	Q9Y6U7	RNF215	RING finger protein 215	0.942277	0.032985	0.0894183	0.332633	No
SeqId_19617_5	Q14914	PTGR1	Prostaglandin reductase 1	1.06624	0.0403024	0.0897235	0.333518	No
SeqId_8635_283	Q9BS86	ZPBP	Zona pellucida-binding protein 1	0.94033	0.0341083	0.0898568	0.333763	No
SeqId_12827_37	P49796	RGS3	Regulator of G-protein signaling 3	0.940327	0.0341363	0.0901011	0.33442	No
SeqId_8366_19	Q9H7X2	C1orf115	Uncharacterized protein C1orf115	0.941868	0.0332929	0.0902066	0.334561	No
SeqId_19241_31	P82980	RBP5	Retinol-binding protein 5	1.07562	0.0462873	0.090289	0.334616	No
SeqId_19511_8	Q6PH85	DCUN1D2	DCN1-like protein 2	1.06186	0.0376436	0.0904443	0.334636	No
SeqId_8327_26	Q9H4A9	DPEP2	Dipeptidase 2	1.06736	0.041099	0.0904526	0.334636	No
SeqId_15298_199	Q8TDF5	NETO1	Neuropilin and tolloid-like protein 1	0.939697	0.0345366	0.0905846	0.334636	No
SeqId_8954_30	Q92918	MAP4K1	Mitogen-activated protein kinase kinase kinase kinase 1	1.06385	0.0389154	0.0906143	0.334636	No
SeqId_12694_28	Q9UNQ2	DIMT1	Probable dimethyladenosine transferase	1.0627	0.0381928	0.0906321	0.334636	No
SeqId_5927_4	O95389	WISP3	WNT1-inducible-signaling pathway protein 3	0.941544	0.0335632	0.0910762	0.336026	No
SeqId_8699_43	Q9NZV1	CRIM1	Cysteine-rich motor neuron 1 protein	0.940476	0.034177	0.0912692	0.336259	No
SeqId_3299_29	O94779	CNTN5	Contactin-5	0.939858	0.034521	0.0912751	0.336259	No
SeqId_15562_24	P08236	GUSB	Beta-glucuronidase	0.937276	0.0359773	0.0914923	0.336809	No
SeqId_8882_1	P78536	ADAM17	Disintegrin and metalloproteinase domain-containing protein 17	0.941408	0.0337262	0.0919193	0.337786	No
SeqId_5226_36	P19784|P67870	CSNK2A2 CSNK2B	Casein kinase II 2-alpha':2-beta heterotetramer	0.940112	0.0344506	0.0919409	0.337786	No
SeqId_8935_22	O95255	ABCC6	Multidrug resistance-associated protein 6	1.06213	0.0379892	0.0919623	0.337786	No
SeqId_19249_18	Q15046	KARS	Lysine--tRNA ligase	1.0714	0.0439016	0.0923762	0.338841	No
SeqId_8834_58	P27824	CANX	Calnexin	1.06091	0.0372807	0.0924296	0.338841	No
SeqId_7867_154	Q9NSC7	ST6GALNAC1	Alpha-N-acetylgalactosaminide alpha-2,6-sialyltransferase 1	0.940408	0.03434	0.0924547	0.338841	No
SeqId_6342_10	Q6UXI9	NPNT	Nephronectin	0.940197	0.0344849	0.0927132	0.339307	No
SeqId_17751_68	P53674	CRYBB1	Beta-crystallin B1	1.0653	0.040085	0.0927479	0.339307	No
SeqId_12490_92	Q9UHA4	LAMTOR3	Ragulator complex protein LAMTOR3	1.06094	0.0373364	0.0927873	0.339307	No
SeqId_15470_11	P07686	HEXB	Beta-hexosaminidase subunit beta	1.06274	0.0385207	0.093179	0.340488	No
SeqId_18208_3	O95067	CCNB2	G2/mitotic-specific cyclin-B2	0.942392	0.0333173	0.0932919	0.34065	No
SeqId_12458_79	Q99653	CHP1	Calcineurin B homologous protein 1	1.0694	0.0427824	0.0934848	0.341103	No
SeqId_13566_2	Q9NP77	SSU72	RNA polymerase II subunit A C-terminal domain phosphatase SSU72	1.06246	0.0383858	0.0935758	0.341165	No
SeqId_13525_17	Q8TDN1	KCNG4	Potassium voltage-gated channel subfamily G member 4	0.941892	0.0336419	0.0937241	0.341165	No
SeqId_5628_21	Q9NS98	SEMA3G	Semaphorin-3G	0.939531	0.0349671	0.09375	0.341165	No
SeqId_5980_55	Q53S33	BOLA3	BolA-like protein 3	1.06721	0.041427	0.0937772	0.341165	No
SeqId_11607_15	O95696	BRD1	Bromodomain-containing protein 1	1.06303	0.0387937	0.0939659	0.3416	No
SeqId_8017_23	Q96CU9	FOXRED1	FAD-dependent oxidoreductase domain-containing protein 1	0.942286	0.0334659	0.0941688	0.341946	No
SeqId_2747_3	Q9BZM4	ULBP3	NKG2D ligand 3	1.06593	0.0406642	0.0941991	0.341946	No
SeqId_9900_36	P12036	NEFH	Neurofilament heavy polypeptide	1.06316	0.0389514	0.0945639	0.343019	No
SeqId_12795_2	Q969W8	ZNF566	Zinc finger protein 566	1.06197	0.0382446	0.0950016	0.344355	No
SeqId_7957_2	Q8WXD2	SCG3	Secretogranin-3	1.07277	0.0451537	0.0951645	0.344421	No
SeqId_2835_1	P12956	XRCC6	X-ray repair cross-complementing protein 6	1.06351	0.0392417	0.0951823	0.344421	No
SeqId_7223_60	Q99584	S100A13	Protein S100-A13	1.06313	0.0390054	0.0952283	0.344421	No
SeqId_3378_49	P49862	KLK7	Kallikrein-7	0.940685	0.0345486	0.0959309	0.346633	No
SeqId_7132_55	Q86Z23	C1QL4	Complement C1q-like protein 4	0.943988	0.032687	0.0959799	0.346633	No
SeqId_19356_20	Q6ZVM7	TOM1L2	TOM1-like protein 2	0.943252	0.0331109	0.0960503	0.346635	No
SeqId_18259_15	P50222	MEOX2	Homeobox protein MOX-2	0.941077	0.0343593	0.0962396	0.347065	No
SeqId_11138_16	Q13761	RUNX3	Runt-related transcription factor 3	1.06124	0.0379401	0.0963985	0.347385	No
SeqId_5451_1	Q13740	ALCAM	CD166 antigen	1.06599	0.0409994	0.096606	0.34788	No
SeqId_10753_31	Q9H2U9	ADAM7	Disintegrin and metalloproteinase domain-containing protein 7	0.944001	0.0327486	0.0966799	0.347893	No
SeqId_10852_114	O14979	HNRNPDL	Heterogeneous nuclear ribonucleoprotein D-like	1.07336	0.0457776	0.0969128	0.348478	No
SeqId_9402_18	Q8N8Z6	DCBLD1	Discoidin, CUB and LCCL domain-containing protein 1	1.05911	0.0366798	0.0972614	0.349478	No
SeqId_8962_48	P23443	RPS6KB1	Ribosomal protein S6 kinase beta-1	0.941171	0.0344243	0.0973858	0.349671	No
SeqId_10624_45	Q1W4C9	SPINK13	Serine protease inhibitor Kazal-type 13	0.942373	0.0337517	0.0974753	0.349739	No
SeqId_3607_71	Q9UBP4	DKK3	Dickkopf-related protein 3	1.06656	0.0414883	0.097597	0.349853	No
SeqId_11608_5	Q9GZQ8	MAP1LC3B	Microtubule-associated proteins 1A/1B light chain 3B	1.06828	0.0426015	0.0976856	0.349853	No
SeqId_3173_49	Q02083	NAAA	N-acylethanolamine-hydrolyzing acid amidase	1.06291	0.0391575	0.0977187	0.349853	No
SeqId_16810_3	P31150	GDI1	Rab GDP dissociation inhibitor alpha	1.06442	0.0401393	0.0978016	0.349897	No
SeqId_12753_6	Q92870	APBB2	Amyloid beta A4 precursor protein-binding family B member 2	0.941128	0.0345117	0.0979973	0.350287	No
SeqId_19556_12	P17927	CR1	Complement receptor type 1	1.06336	0.0394844	0.0980521	0.350287	No
SeqId_4472_5	P07951	TPM2	Tropomyosin beta chain	0.944131	0.0328222	0.0981851	0.350509	No
SeqId_12724_81	Q14011	CIRBP	Cold-inducible RNA-binding protein	1.0719	0.0450241	0.0983521	0.350853	No
SeqId_15465_79	Q8N129	CNPY4	Protein canopy homolog 4	1.0669	0.0418343	0.0986374	0.351386	No
SeqId_9394_19	Q9Y646	CPQ	Carboxypeptidase Q	1.06639	0.0415112	0.0986661	0.351386	No
SeqId_12398_15	O43316	PAX4	Paired box protein Pax-4	0.941532	0.0343618	0.0987791	0.351386	No
SeqId_17462_19	P10914	IRF1	Interferon regulatory factor 1	0.943489	0.0332472	0.0987852	0.351386	No
SeqId_6079_59	Q8TE99	ACPL2	2-phosphoxylose phosphatase 1	0.943181	0.0334473	0.0990325	0.351579	No
SeqId_8102_239	Q6ZWK4	C1orf186	Uncharacterized protein C1orf186	1.06367	0.0398036	0.099053	0.351579	No
SeqId_9416_77	P14384	CPM	Carboxypeptidase M	0.936156	0.0374623	0.0992251	0.351579	No
SeqId_11312_40	P54278	PMS2	Mismatch repair endonuclease PMS2	0.942373	0.0339359	0.0993088	0.351579	No
SeqId_9345_436	Q8IUB5	WFDC13	WAP four-disulfide core domain protein 13	1.06154	0.0384617	0.0993143	0.351579	No
SeqId_7147_35	Q8IUA0	WFDC8	WAP four-disulfide core domain protein 8	1.06161	0.0385158	0.0993676	0.351579	No
SeqId_5954_62	P01270	PTH	Parathyroid hormone	1.06408	0.0401205	0.0994891	0.351579	No
SeqId_9388_18	Q96PE7	MCEE	Methylmalonyl-CoA epimerase, mitochondrial	0.942381	0.033955	0.0995447	0.351579	No
SeqId_14623_26	P55854	SUMO3	Small ubiquitin-related modifier 3	1.07149	0.0449226	0.099556	0.351579	No
SeqId_15437_11	O60896	RAMP3	Receptor activity-modifying protein 3	1.05845	0.0365095	0.0995895	0.351579	No
SeqId_7823_22	Q9UJ37	ST6GALNAC2	Alpha-N-acetylgalactosaminide alpha-2,6-sialyltransferase 2	0.943876	0.0331081	0.0996198	0.351579	No
SeqId_12847_27	O60942	RNGTT	mRNA-capping enzyme	0.940909	0.0348177	0.0997639	0.351744	No
SeqId_19120_33	P14920	DAO	D-amino-acid oxidase	1.06088	0.0380982	0.0998086	0.351744	No
SeqId_6587_6	Q96NI6	LRFN5	Leucine-rich repeat and fibronectin type-III domain-containing protein 5	0.94341	0.0334008	0.0998884	0.351775	No
SeqId_11094_104	Q05315	CLC	Galectin-10	0.941078	0.0347496	0.100041	0.351994	No
SeqId_9487_60	P01286	GHRH	Somatoliberin	0.941765	0.0343622	0.100093	0.351994	No
SeqId_4556_10	Q6ZMJ4	IL34	Interleukin-34	0.944188	0.0330231	0.100584	0.35347	No
SeqId_6214_84	P32881	IFNA8	Interferon alpha-8	0.943728	0.0332958	0.100677	0.353546	No
SeqId_13961_18	Q9Y496	KIF3A	Kinesin-like protein KIF3A	0.942972	0.0337432	0.100814	0.353598	No
SeqId_3198_4	P22304	IDS	Iduronate 2-sulfatase	1.06507	0.0409222	0.100834	0.353598	No
SeqId_19153_53	Q15777	MPPED2	Metallophosphoesterase MPPED2	0.942639	0.0339473	0.100942	0.353725	No
SeqId_6237_11	Q8N441	FGFRL1	Fibroblast growth factor receptor-like 1	1.06	0.0376793	0.101151	0.353859	No
SeqId_16919_1	P07108	DBI	Acyl-CoA-binding protein	1.07193	0.0454195	0.10116	0.353859	No
SeqId_18910_45	O14910	LIN7A	Protein lin-7 homolog A	1.05768	0.036183	0.101194	0.353859	No
SeqId_13535_2	Q9Y5P4	COL4A3BP	Collagen type IV alpha-3-binding protein	1.06434	0.0405453	0.101676	0.355292	No
SeqId_10647_18	Q8N9N2	ASCC1	Activating signal cointegrator 1 complex subunit 1	0.937596	0.0369362	0.101913	0.355869	No
SeqId_5900_11	P49773	HINT1	Histidine triad nucleotide-binding protein 1	1.06259	0.0394927	0.102353	0.356831	No
SeqId_13485_20	Q96K49	TMEM87B	Transmembrane protein 87B	1.05917	0.0372992	0.102625	0.356831	No
SeqId_8994_65	Q9P0V8	SLAMF8	SLAM family member 8	1.06311	0.0398574	0.102629	0.356831	No
SeqId_7792_58	Q9GZT6	CCDC90B	Coiled-coil domain-containing protein 90B, mitochondrial	0.943476	0.0336328	0.102634	0.356831	No
SeqId_5653_23	A4D1T9	PRSS37	Probable inactive serine protease 37	0.944245	0.0331912	0.102662	0.356831	No
SeqId_11260_47	Q8TC36	SUN5	SUN domain-containing protein 5	1.06138	0.0387586	0.102849	0.356831	No
SeqId_3364_76	O60911	CTSV	Cathepsin L2	0.93912	0.0361672	0.102892	0.356831	No
SeqId_14331_262	P63172	DYNLT1	Dynein light chain Tctex-type 1	0.94152	0.0347894	0.102924	0.356831	No
SeqId_2743_5	Q15465	SHH	Sonic hedgehog protein	1.06203	0.039191	0.102925	0.356831	No
SeqId_2431_17	P08311	CTSG	Cathepsin G	1.06144	0.0388106	0.102966	0.356831	No
SeqId_13490_1	Q9NZW5	MPP6	MAGUK p55 subfamily member 6	0.944767	0.0329203	0.102981	0.356831	No
SeqId_13435_31	Q6UXL0	IL20RB	Interleukin-20 receptor subunit beta	1.05911	0.0373142	0.10312	0.356992	No
SeqId_6485_59	P15814	IGLL1	Immunoglobulin lambda-like polypeptide 1	0.9433	0.0337869	0.103171	0.356992	No
SeqId_7980_72	Q9NY97	B3GNT2	N-acetyllactosaminide beta-1,3-N-acetylglucosaminyltransferase 2	0.938687	0.0364708	0.103411	0.357572	No
SeqId_9310_2	P10966	CD8B	T-cell surface glycoprotein CD8 beta chain	0.942535	0.0343111	0.104003	0.359264	No
SeqId_12594_5	P28676	GCA	Grancalcin	1.0623	0.0394944	0.104045	0.359264	No
SeqId_9369_174	Q9HCJ2	LRRC4C	Leucine-rich repeat-containing protein 4C	1.05968	0.0378083	0.104216	0.359602	No
SeqId_13532_25	Q8N9A8	CNEP1R1	Nuclear envelope phosphatase-regulatory subunit 1	1.05601	0.0354332	0.104362	0.359856	No
SeqId_14106_46	P52306	RAP1GDS1	Rap1 GTPase-GDP dissociation stimulator 1	1.06137	0.0389407	0.104507	0.359969	No
SeqId_14115_34	P35318	ADM	Adrenomedullin	0.943678	0.0337023	0.104547	0.359969	No
SeqId_7748_11	P19404	NDUFV2	NADH dehydrogenase [ubiquinone] flavoprotein 2, mitochondrial	1.05922	0.0375631	0.104711	0.359969	No
SeqId_10616_67	Q9NZ53	PODXL2	Podocalyxin-like protein 2	0.944135	0.0334534	0.104718	0.359969	No
SeqId_13107_9	O95274	LYPD3	Ly6/PLAUR domain-containing protein 3	1.06059	0.0384618	0.104758	0.359969	No
SeqId_11592_1	Q15717	ELAVL1	ELAV-like protein 1	0.943353	0.0339321	0.104969	0.360276	No
SeqId_3592_4	Q14012	CAMK1	Calcium/calmodulin-dependent protein kinase type 1	0.944161	0.0334696	0.105044	0.360276	No
SeqId_19568_17	P40933	IL15	Interleukin-15	1.06115	0.0388579	0.105065	0.360276	No
SeqId_8340_9	Q30KQ9	DEFB110	Beta-defensin 110	0.943503	0.0338621	0.105146	0.360303	No
SeqId_3474_19	P07996	THBS1	Thrombospondin-1	1.06901	0.0440422	0.105295	0.360554	No
SeqId_6385_63	Q6PCB0	VWA1	von Willebrand factor A domain-containing protein 1	1.06052	0.0384914	0.10548	0.360554	No
SeqId_9377_25	P21583	KITLG	Kit ligand	0.942672	0.0343857	0.105557	0.360554	No
SeqId_15460_9	P27487	DPP4	Dipeptidyl peptidase 4	0.941944	0.0348102	0.105577	0.360554	No
SeqId_2612_5	P55010	EIF5	Eukaryotic translation initiation factor 5	1.0621	0.0395411	0.105583	0.360554	No
SeqId_17140_57	Q9GZP0	PDGFD	Platelet-derived growth factor D	1.06983	0.0446356	0.105707	0.360727	No
SeqId_8288_27	P02749	APOH	Beta-2-glycoprotein 1	1.0626	0.0399073	0.105952	0.361116	No
SeqId_9577_26	Q8N9I0	SYT2	Synaptotagmin-2	0.941001	0.0354061	0.106054	0.361116	No
SeqId_17325_10	Q16774	GUK1	Guanylate kinase	1.06368	0.0406355	0.106084	0.361116	No
SeqId_10809_14	Q12918	KLRB1	Killer cell lectin-like receptor subfamily B member 1	1.0594	0.0378284	0.106112	0.361116	No
SeqId_3397_7	Q06124	PTPN11	Tyrosine-protein phosphatase non-receptor type 11	1.06469	0.0413219	0.106299	0.361387	No
SeqId_19303_64	Q6UWS5	PET117	Protein PET117 homolog, mitochondrial	1.06617	0.0423028	0.106348	0.361387	No
SeqId_12727_7	Q9P2B2	PTGFRN	Prostaglandin F2 receptor negative regulator	1.06801	0.0435272	0.10641	0.361387	No
SeqId_16593_3	Q13158	FADD	FAS-associated death domain protein	0.943464	0.0340295	0.106635	0.361704	No
SeqId_13666_222	Q9NS85	CA10	Carbonic anhydrase-related protein 10	0.939978	0.0360674	0.106704	0.361704	No
SeqId_13459_30	Q9NXH8	TOR4A	Torsin-4A	0.942464	0.0346218	0.106723	0.361704	No
SeqId_17156_72	O15075	DCLK1	Serine/threonine-protein kinase DCLK1	1.07063	0.0453205	0.10692	0.362123	No
SeqId_10589_7	Q5VY80	RAET1L	Retinoic acid early transcript 1L protein	0.945127	0.0331183	0.107272	0.363068	No
SeqId_5534_49	O14763	TNFRSF10B	Tumor necrosis factor receptor superfamily member 10B	1.05956	0.0380725	0.107378	0.36318	No
SeqId_19199_3	P52435	POLR2J	DNA-directed RNA polymerase II subunit RPB11-a	1.05942	0.0379947	0.107496	0.363329	No
SeqId_8918_64	Q14289	PTK2B	Protein-tyrosine kinase 2-beta	0.941407	0.0354051	0.10839	0.365824	No
SeqId_11681_8	P52594	AGFG1	Arf-GAP domain and FG repeat-containing protein 1	1.06745	0.0434163	0.108514	0.365824	No
SeqId_7989_5	A1L170	C1orf226	Uncharacterized protein C1orf226	1.05843	0.0374656	0.10865	0.365824	No
SeqId_3810_50	P09769	FGR	Tyrosine-protein kinase Fgr	0.943807	0.0340252	0.108664	0.365824	No
SeqId_19367_34	P42126	DCI	Enoyl-CoA delta isomerase 1, mitochondrial	1.06077	0.0390121	0.108712	0.365824	No
SeqId_18205_123	P43360	MAGEA6	Melanoma-associated antigen 6	0.945587	0.0329862	0.108745	0.365824	No
SeqId_17729_20	Q16763	UBE2S	Ubiquitin-conjugating enzyme E2 S	1.06321	0.0406292	0.108751	0.365824	No
SeqId_2864_2	Q02750	MAP2K1	Dual specificity mitogen-activated protein kinase kinase 1	1.06382	0.041064	0.108991	0.36608	No
SeqId_16807_35	P45378	TNNT3	Troponin T, fast skeletal muscle	0.945025	0.0333444	0.109037	0.36608	No
SeqId_18277_28	O43715	TRIAP1	TP53-regulated inhibitor of apoptosis 1	1.05749	0.0368885	0.109081	0.36608	No
SeqId_12367_52	Q8N5G2	TMEM57	Macoilin	1.05978	0.0384049	0.109122	0.36608	No
SeqId_19503_2	O60493	SNX3	Sorting nexin-3	0.940111	0.0362859	0.10959	0.367198	No
SeqId_8646_61	Q86VH4	LRRTM4	Leucine-rich repeat transmembrane neuronal protein 4	0.946629	0.032453	0.109628	0.367198	No
SeqId_2999_6	Q13449	LSAMP	Limbic system-associated membrane protein	1.06913	0.0446779	0.109678	0.367198	No
SeqId_17165_1	P02775	PPBP	Beta-thromboglobulin	1.07127	0.0461462	0.110016	0.367649	No
SeqId_15364_101	P02654	APOC1	Apolipoprotein C-I	1.06807	0.0440167	0.110034	0.367649	No
SeqId_5810_25	P13385	TDGF1	Teratocarcinoma-derived growth factor 1	1.06155	0.0396791	0.110035	0.367649	No
SeqId_9111_40	Q96JJ6	JPH4	Junctophilin-4	0.944302	0.0338808	0.110204	0.367734	No
SeqId_7161_25	O95479	H6PD	GDH/6PGL endoplasmic bifunctional protein	1.05823	0.0375094	0.110329	0.367734	No
SeqId_11228_37	Q7Z5B4	RIC3	Protein RIC-3	0.943975	0.0340902	0.110372	0.367734	No
SeqId_3072_4	P35225	IL13	Interleukin-13	0.94299	0.0346755	0.110416	0.367734	No
SeqId_17154_2	Q15185	PTGES3	Prostaglandin E synthase 3	0.945114	0.0334227	0.110431	0.367734	No
SeqId_8924_55	Q9NYX4	CALY	Neuron-specific vesicular protein calcyon	1.05946	0.0383758	0.110802	0.368606	No
SeqId_2889_37	Q16619	CTF1	Cardiotrophin-1	0.94617	0.0328363	0.110842	0.368606	No
SeqId_4267_81	O00541	PES1	Pescadillo homolog	1.05749	0.0370819	0.110929	0.368626	No
SeqId_13669_6	P22607	FGFR3	Fibroblast growth factor receptor 3	1.06481	0.0419693	0.111107	0.368626	No
SeqId_4436_1	O75355	ENTPD3	Ectonucleoside triphosphate diphosphohydrolase 3	0.946344	0.0327599	0.111137	0.368626	No
SeqId_19366_8	Q7Z412	PEX26	Peroxisome assembly protein 26	0.944305	0.0339688	0.111146	0.368626	No
SeqId_5918_5	Q06323	PSME1	Proteasome activator complex subunit 1	0.942833	0.0348734	0.111499	0.369513	No
SeqId_7767_1	Q6UWE3	CLPSL2	Colipase-like protein 2	0.944744	0.0337482	0.111562	0.369513	No
SeqId_3831_21	P60484	PTEN	Phosphatidylinositol 3,4,5-trisphosphate 3-phosphatase and dual-specificity protein phosphatase PTEN	1.06281	0.0407078	0.111722	0.369793	No
SeqId_15688_30	P49257	LMAN1	Protein ERGIC-53	0.939904	0.0366739	0.112196	0.371114	No
SeqId_8653_132	Q9NNZ3	DNAJC4	DnaJ homolog subfamily C member 4	0.944886	0.0337425	0.112394	0.371523	No
SeqId_2731_29	P16435	POR	NADPH--cytochrome P450 reductase	1.06133	0.039805	0.112492	0.371597	No
SeqId_4840_73	P09919	CSF3	Granulocyte colony-stimulating factor	1.06047	0.0392383	0.112567	0.371598	No
SeqId_12747_89	P98179	RBM3	RNA-binding protein 3	1.06666	0.0433942	0.112659	0.371655	No
SeqId_2704_74	O14836	TNFRSF13B	Tumor necrosis factor receptor superfamily member 13B	1.0571	0.0370602	0.113199	0.373162	No
SeqId_5357_60	Q8N0W4	NLGN4X	Neuroligin-4, X-linked	1.05964	0.0387678	0.113321	0.373162	No
SeqId_10892_8	Q99650	OSMR	Oncostatin-M-specific receptor subunit beta	0.946529	0.0328512	0.113342	0.373162	No
SeqId_10036_201	Q9H4I2	ZHX3	Zinc fingers and homeoboxes protein 3	0.941541	0.0358335	0.113476	0.373356	No
SeqId_10981_56	P56975	NRG3	Pro-neuregulin-3, membrane-bound isoform	1.05994	0.0389958	0.113615	0.373565	No
SeqId_13475_10	Q9Y2X8	UBE2D4	Ubiquitin-conjugating enzyme E2 D4	1.06773	0.0442467	0.113764	0.373806	No
SeqId_4973_18	Q13489	BIRC3	Baculoviral IAP repeat-containing protein 3	0.946144	0.0331447	0.114037	0.374456	No
SeqId_2877_3	P63279	UBE2I	SUMO-conjugating enzyme UBC9	1.06711	0.0438798	0.114179	0.374675	No
SeqId_16320_139	Q9NPF0	CD320	CD320 antigen	1.05795	0.0377361	0.114275	0.374739	No
SeqId_17703_40	O75496	GMNN	Geminin	0.945921	0.0333168	0.114459	0.375055	No
SeqId_12463_7	Q9P2N7	KLHL13	Kelch-like protein 13	0.944627	0.0340966	0.114522	0.375055	No
SeqId_3534_14	P29965	CD40LG	CD40 ligand	0.944038	0.0344609	0.114654	0.375237	No
SeqId_15300_66	Q9H6E4	CCDC134	Coiled-coil domain-containing protein 134	1.0646	0.0422516	0.114745	0.375287	No
SeqId_13384_110	P07954	FH	Fumarate hydratase, mitochondrial	0.943879	0.0345773	0.114882	0.375488	No
SeqId_11431_235	P46063	RECQL	ATP-dependent DNA helicase Q1	1.06254	0.040897	0.115039	0.375499	No
SeqId_11616_9	Q00613	HSF1	Heat shock factor protein 1	1.05988	0.0391178	0.11507	0.375499	No
SeqId_12332_7	O00418	EEF2K	Eukaryotic elongation factor 2 kinase	1.05905	0.0385676	0.115188	0.375499	No
SeqId_8275_31	Q5VY43	PEAR1	Platelet endothelial aggregation receptor 1	1.06149	0.0402083	0.115189	0.375499	No
SeqId_12352_70	Q96B67	ARRDC3	Arrestin domain-containing protein 3	1.06014	0.0393125	0.115301	0.375543	No
SeqId_9282_12	P16562	CRISP2	Cysteine-rich secretory protein 2	0.935713	0.0394867	0.115353	0.375543	No
SeqId_10390_21	Q9ULT6	ZNRF3	E3 ubiquitin-protein ligase ZNRF3	1.06115	0.0400324	0.115621	0.376168	No
SeqId_10933_107	Q9BXU9	CALN1	Calcium-binding protein 8	0.947611	0.0324614	0.116214	0.377788	No
SeqId_18310_26	P63302	SEPW1	Selenoprotein W	1.06783	0.0446172	0.116272	0.377788	No
SeqId_8778_3	Q13253	NOG	Noggin	1.05832	0.0382359	0.116664	0.378814	No
SeqId_9561_21	P13611	VCAN	Versican core protein	0.945411	0.0338369	0.116779	0.378938	No
SeqId_17792_158	P51649	ALDH5A1	Succinate-semialdehyde dehydrogenase, mitochondrial	0.945373	0.0338818	0.117017	0.379463	No
SeqId_8249_124	Q9UM73	ALK	ALK tyrosine kinase receptor	1.05773	0.0378841	0.117123	0.37956	No
SeqId_7199_3	O14994	SYN3	Synapsin-3	0.946746	0.033086	0.117369	0.380108	No
SeqId_3033_57	P05162	LGALS2	Galectin-2	1.05845	0.0384264	0.117659	0.380683	No
SeqId_3858_5	P24666	ACP1	Low molecular weight phosphotyrosine protein phosphatase	1.05844	0.0384233	0.117701	0.380683	No
SeqId_8813_160	P10599	TXN	Thioredoxin	0.943998	0.0348021	0.117995	0.381113	No
SeqId_12365_108	Q9Y265	RUVBL1	RuvB-like 1	1.05862	0.0385808	0.118005	0.381113	No
SeqId_14663_44	O76064	RNF8	E3 ubiquitin-protein ligase RNF8	0.945067	0.0341635	0.118064	0.381113	No
SeqId_6049_64	Q13332	PTPRS	Receptor-type tyrosine-protein phosphatase S	1.06037	0.0397985	0.118352	0.381587	No
SeqId_12688_115	Q9UK32	RPS6KA6	Ribosomal protein S6 kinase alpha-6	1.05956	0.0392649	0.118484	0.381587	No
SeqId_5703_26	Q99784	OLFM1	Noelin	1.05972	0.0393794	0.118509	0.381587	No
SeqId_5312_49	P02649	APOE		1.06284	0.0414974	0.118519	0.381587	No
SeqId_8901_40	P61981	YWHAG		1.06761	0.0447815	0.118846	0.382391	No
SeqId_17742_2	P10301	RRAS	Ras-related protein R-Ras	1.05717	0.0376956	0.118958	0.382424	No
SeqId_3285_23	P00736	C1R	Complement C1r subcomponent	0.944381	0.0346662	0.119011	0.382424	No
SeqId_3148_49	P19875	CXCL2	Gro-beta/gamma	1.06669	0.0441867	0.119138	0.382585	No
SeqId_2859_69	Q9BY41	HDAC8	Histone deacetylase 8	0.945197	0.0341918	0.119216	0.382589	No
SeqId_13926_1	Q9H9A7	RMI1	RecQ-mediated genome instability protein 1	0.947521	0.0328179	0.119619	0.383632	No
SeqId_16769_20	P60763	RAC3	Ras-related C3 botulinum toxin substrate 3	0.943499	0.035277	0.119825	0.384045	No
SeqId_7968_15	O95727	CRTAM	Cytotoxic and regulatory T-cell molecule	1.06086	0.0403121	0.119978	0.384286	No
SeqId_9837_60	P15559	NQO1	NAD(P)H dehydrogenase [quinone] 1	1.05639	0.0372969	0.12022	0.384814	No
SeqId_8104_21	Q13651	IL10RA	Interleukin-10 receptor subunit alpha	0.947665	0.0328	0.120401	0.385111	No
SeqId_8428_102	Q9P121	NTM	Neurotrimin	0.940626	0.0370847	0.120534	0.385111	No
SeqId_8011_96	Q6ZNF0	PAPL	Iron/zinc purple acid phosphatase-like protein	1.0575	0.0380878	0.120597	0.385111	No
SeqId_4995_16	P15428	HPGD	15-hydroxyprostaglandin dehydrogenase [NAD(+)]	0.946653	0.0334361	0.120624	0.385111	No
SeqId_8959_61	P78536	ADAM17	Disintegrin and metalloproteinase domain-containing protein 17	0.94648	0.0335518	0.120739	0.385229	No
SeqId_8261_51	P27105	STOM	Erythrocyte band 7 integral membrane protein	0.944837	0.0345651	0.120884	0.385404	No
SeqId_17447_52	Q6FHJ7	SFRP4	Secreted frizzled-related protein 4	0.94482	0.0345815	0.120949	0.385404	No
SeqId_17138_8	P08263	GSTA1	Glutathione S-transferase A1	0.946287	0.0337228	0.121333	0.386148	No
SeqId_18375_28	Q9UBH0	IL1F5	Interleukin-36 receptor antagonist protein	0.947124	0.0332131	0.121339	0.386148	No
SeqId_12630_8	P53365	ARFIP2	Arfaptin-2	0.944663	0.0347221	0.121437	0.386213	No
SeqId_18192_69	P43359	MAGEA5	Melanoma-associated antigen 5	0.947262	0.0331571	0.121656	0.386435	No
SeqId_12707_26	Q14195	DPYSL3	Dihydropyrimidinase-related protein 3	0.942531	0.036041	0.121663	0.386435	No
SeqId_12939_1	O15160	POLR1C	DNA-directed RNA polymerases I and III subunit RPAC1	0.947324	0.0331492	0.121998	0.387053	No
SeqId_14615_46	Q9BYR9	KRTAP2-4	Keratin-associated protein 2-4	1.06119	0.0407558	0.122013	0.387053	No
SeqId_7853_19	O75880	SCO1	Protein SCO1 homolog, mitochondrial	1.0597	0.0397632	0.122237	0.387496	No
SeqId_12554_10	O75771	RAD51L3	DNA repair protein RAD51 homolog 4	0.945429	0.0343372	0.122326	0.387496	No
SeqId_12716_3	Q9Y473	ZNF175	Zinc finger protein 175	0.944428	0.0349615	0.122462	0.387496	No
SeqId_17320_19	Q9NRN7	AASDHPPT	L-aminoadipate-semialdehyde dehydrogenase-phosphopantetheinyl transferase	1.06644	0.0444158	0.122497	0.387496	No
SeqId_3847_56	O95571	ETHE1	Persulfide dioxygenase ETHE1, mitochondrial	1.05681	0.037814	0.122544	0.387496	No
SeqId_10531_18	P01111	NRAS	GTPase NRas	1.05671	0.0377581	0.122668	0.387641	No
SeqId_13604_27	O76050	NEURL1	E3 ubiquitin-protein ligase NEURL1	0.947798	0.0329419	0.122935	0.387674	No
SeqId_17818_22	Q9Y2Z0	SUGT1	Protein SGT1 homolog	1.06665	0.044619	0.122964	0.387674	No
SeqId_9204_33	P01189	POMC	Pro-opiomelanocortin	1.06078	0.0405882	0.123059	0.387674	No
SeqId_5229_90	P20839	IMPDH1	Inosine-5'-monophosphate dehydrogenase 1	1.06321	0.042261	0.123078	0.387674	No
SeqId_4697_59	P04141	CSF2	Granulocyte-macrophage colony-stimulating factor	1.05697	0.0379807	0.123123	0.387674	No
SeqId_12522_6	P54727	RAD23B	UV excision repair protein RAD23 homolog B	1.0618	0.0413025	0.123148	0.387674	No
SeqId_9747_48	P27448	MARK3	MAP/microtubule affinity-regulating kinase 3	1.05992	0.0400183	0.123235	0.387683	No
SeqId_9235_3	Q8IUK5	PLXDC1	Plexin domain-containing protein 1	1.05455	0.0363486	0.123307	0.387683	No
SeqId_8983_7	Q8NBJ4	GOLM1	Golgi membrane protein 1	1.05601	0.0374176	0.124046	0.389596	No
SeqId_7925_18	A6NFE2	SMCO2	Single-pass membrane and coiled-coil domain-containing protein 2	0.946086	0.0341003	0.12414	0.389596	No
SeqId_7189_55	Q7LGC8	CHST3	Carbohydrate sulfotransferase 3	0.948236	0.0327792	0.124152	0.389596	No
SeqId_10023_32	P11473	VDR	Vitamin D3 receptor	0.9476	0.0331933	0.124407	0.390082	No
SeqId_9457_3	P51636	CAV2	Caveolin-2	0.947489	0.0332666	0.124464	0.390082	No
SeqId_10370_21	P42224	STAT1	Signal transducer and activator of transcription 1-alpha/beta	1.06534	0.0439234	0.12473	0.390669	No
SeqId_6544_33	Q92832	NELL1	Protein kinase C-binding protein NELL1	0.936007	0.0403729	0.125223	0.391897	No
SeqId_15444_45	P48594	SERPINB4	Serpin B4	1.05575	0.0373616	0.12528	0.391897	No
SeqId_7083_74	O95460	MATN4	Matrilin-4	0.946975	0.0336652	0.125383	0.391898	No
SeqId_3472_40	O15392	BIRC5	Baculoviral IAP repeat-containing protein 5	0.946401	0.0340296	0.125498	0.391898	No
SeqId_19200_16	Q16718	NDUFA5	NADH dehydrogenase [ubiquinone] 1 alpha subcomplex subunit 5	0.945307	0.0347057	0.125518	0.391898	No
SeqId_18400_52	Q6NS38	ALKBH2	DNA oxidative demethylase ALKBH2	1.05688	0.0381837	0.12573	0.391929	No
SeqId_11116_16	Q6NUJ2	C11orf87	Uncharacterized protein C11orf87	1.05717	0.0383906	0.125795	0.391929	No
SeqId_13623_4	O14686	MLL2	Histone-lysine N-methyltransferase 2D	0.947369	0.0334611	0.125824	0.391929	No
SeqId_12459_13	Q9HB21	PLEKHA1	Pleckstrin homology domain-containing family A member 1	1.05652	0.0379497	0.125844	0.391929	No
SeqId_19518_12	P52790	HK3	Hexokinase-3	0.947134	0.0336272	0.126063	0.392364	No
SeqId_13939_14	Q16851	UGP2	UTP--glucose-1-phosphate uridylyltransferase	1.0562	0.0378358	0.126902	0.394518	No
SeqId_2625_53	P07900	HSP90AA1	Heat shock protein HSP 90-alpha/beta	1.06427	0.0434313	0.126914	0.394518	No
SeqId_8067_21	Q9Y6H6	KCNE3	Potassium voltage-gated channel subfamily E member 3	1.05597	0.0376937	0.127065	0.394737	No
SeqId_6547_83	O60235	TMPRSS11D	Transmembrane protease serine 11D	0.946094	0.0343748	0.127222	0.394843	No
SeqId_5132_71	Q6UWB1	IL27RA	Interleukin-27 receptor subunit alpha	1.05586	0.0376322	0.127258	0.394843	No
SeqId_3714_49	P06732|P12277	CKB CKM	Creatine kinase M-type:Creatine kinase B-type heterodimer	0.941712	0.0371038	0.127447	0.395182	No
SeqId_8889_5	Q9ULG6	CCPG1	Cell cycle progression protein 1	0.946757	0.0340302	0.127969	0.39655	No
SeqId_19563_3	Q9BYH1	SEZ6L	Seizure 6-like protein	1.06693	0.0454522	0.12831	0.39736	No
SeqId_16618_7	Q07108	CD69	Early activation antigen CD69	0.948622	0.0329384	0.128754	0.398485	No
SeqId_13131_5	P19367	HK1	Hexokinase-1	0.947974	0.0333601	0.128952	0.39885	No
SeqId_19168_71	O43586	PSTPIP1	Proline-serine-threonine phosphatase-interacting protein 1	1.05845	0.039632	0.129272	0.399591	No
SeqId_19616_100	Q9BUP0	EFHD1	EF-hand domain-containing protein D1	0.944147	0.0357976	0.129559	0.39993	No
SeqId_17509_6	P32754	HPD	4-hydroxyphenylpyruvate dioxygenase	0.946486	0.0343417	0.129565	0.39993	No
SeqId_9607_39	Q6MZM9	PRR27	Proline-rich protein 27	0.947009	0.0340205	0.129624	0.39993	No
SeqId_6992_67	P02042	HBD	Hemoglobin subunit delta	0.948405	0.0331588	0.129738	0.400031	No
SeqId_17380_2	P61086	UBE2K	Ubiquitin-conjugating enzyme E2 K	1.0642	0.043745	0.130119	0.400957	No
SeqId_6520_87	P08493	MGP	Matrix Gla protein	0.944509	0.0356493	0.13039	0.401429	No
SeqId_5353_89	P18510	IL1RN	Interleukin-1 receptor antagonist protein	1.06314	0.0430415	0.130464	0.401429	No
SeqId_18181_2	Q9Y5U2	TSSC4	Protein TSSC4	1.06183	0.0421363	0.130575	0.401429	No
SeqId_5722_78	P42785	PRCP	Lysosomal Pro-X carboxypeptidase	0.944126	0.0359072	0.130596	0.401429	No
SeqId_8094_20	Q8N5K1	CISD2	CDGSH iron-sulfur domain-containing protein 2	0.947154	0.0340307	0.130756	0.401524	No
SeqId_18343_10	Q9NUI1	DECR2	Peroxisomal 2,4-dienoyl-CoA reductase	1.05897	0.0401696	0.130893	0.401524	No
SeqId_11173_29	Q7Z6M3	MILR1	Allergin-1	1.05486	0.0372995	0.130945	0.401524	No
SeqId_9889_42	Q8TED9	AFAP1L1	Actin filament-associated protein 1-like 1	1.05481	0.0372674	0.130951	0.401524	No
SeqId_2658_27	Q16288	NTRK3	NT-3 growth factor receptor	1.06104	0.0416406	0.131084	0.401556	No
SeqId_17819_30	Q6P587	FAHD1	Acylpyruvase FAHD1, mitochondrial	1.05804	0.0395429	0.131124	0.401556	No
SeqId_6633_43	B0FP48	UPK3BL	Uroplakin-3b-like protein	0.948673	0.0331192	0.131225	0.401619	No
SeqId_14603_51	Q15053	KIAA0040	Uncharacterized protein KIAA0040	1.05568	0.0379449	0.131715	0.40287	No
SeqId_18877_15	Q99439	CNN2	Calponin-2	1.05927	0.0404755	0.131868	0.402955	No
SeqId_9872_23	P26232	CTNNA2	Catenin alpha-2	1.05468	0.0372707	0.131906	0.402955	No
SeqId_9786_310	P46695	IER3	Radiation-inducible immediate-early gene IEX-1	0.948052	0.0336064	0.132343	0.404041	No
SeqId_12871_10	Q12792	TWF1	Twinfilin-1	1.05767	0.0394162	0.132478	0.404204	No
SeqId_10580_14	Q6UW10	SFTA2	Surfactant-associated protein 2	0.947342	0.0340723	0.132566	0.404224	No
SeqId_4143_74	P47992	XCL1	Lymphotactin	0.947952	0.0337003	0.1327	0.404383	No
SeqId_9983_97	Q8N3Z0	PRSS35	Inactive serine protease 35	0.946684	0.0345058	0.132793	0.404419	No
SeqId_5061_27	O75144	ICOSLG	ICOS ligand	1.05767	0.0394853	0.133112	0.405058	No
SeqId_3195_50	P22749	GNLY	Granulysin	0.946578	0.034606	0.133167	0.405058	No
SeqId_3647_49	O00206|Q9Y6Y9	TLR4 LY96	Toll-like receptor 4:Lymphocyte antigen 96 complex	1.05838	0.0400422	0.133663	0.406321	No
SeqId_6035_2	P15907	ST6GAL1	Beta-galactoside alpha-2,6-sialyltransferase 1	1.0572	0.0392255	0.133835	0.406593	No
SeqId_11218_84	P51580	TPMT	Thiopurine S-methyltransferase	0.948267	0.0336187	0.134055	0.407012	No
SeqId_11308_8	Q8TEY5	CREB3L4	Cyclic AMP-responsive element-binding protein 3-like protein 4	1.06252	0.0430805	0.134712	0.408606	No
SeqId_7242_14	Q8IW00	VSTM4	V-set and transmembrane domain-containing protein 4	0.948616	0.0334578	0.134745	0.408606	No
SeqId_18383_9	Q00688	FKBP3	Peptidyl-prolyl cis-trans isomerase FKBP3	1.06708	0.046346	0.134933	0.408925	No
SeqId_12853_112	Q9NZR1	TMOD2	Tropomodulin-2	1.05875	0.0404866	0.13544	0.410212	No
SeqId_9315_16	Q969V5	MUL1	Mitochondrial ubiquitin ligase activator of NFKB 1	1.05379	0.0370112	0.135778	0.410846	No
SeqId_6395_58	Q96T91	GPHA2	Glycoprotein hormone alpha-2	0.949292	0.0331198	0.135815	0.410846	No
SeqId_14098_28	P49589	CARS	Cysteine--tRNA ligase, cytoplasmic	1.06013	0.0415537	0.136315	0.412105	No
SeqId_6549_60	Q96N03	VSTM2L	V-set and transmembrane domain-containing protein 2-like protein	0.948549	0.0336699	0.136723	0.41302	No
SeqId_13464_8	Q8N912	NRAC	Nutritionally-regulated adipose and cardiac enriched protein homolog	1.05345	0.0368683	0.136784	0.41302	No
SeqId_5459_33	P01037	CST1	Cystatin-SN	0.946071	0.0352764	0.137072	0.413394	No
SeqId_10339_48	P09104	ENO2	Gamma-enolase	1.0607	0.0420433	0.137075	0.413394	No
SeqId_14028_22	O00443	PIK3C2A	Phosphatidylinositol 4-phosphate 3-kinase C2 domain-containing subunit alpha	0.949022	0.03341	0.137212	0.413451	No
SeqId_17148_7	P30043	BLVRB	Flavin reductase (NADPH)	0.945008	0.0359682	0.137261	0.413451	No
SeqId_10447_18	Q9H361	PABPC3	Polyadenylate-binding protein 3	1.05894	0.0408332	0.137522	0.413819	No
SeqId_19381_7	Q2M5E4	RGS21	Regulator of G-protein signaling 21	0.948448	0.0338049	0.13755	0.413819	No
SeqId_12338_27	Q63HQ2	EGFLAM	Pikachurin	1.05656	0.0391644	0.137752	0.414176	No
SeqId_12715_30	Q8IZD4	DCP1B	mRNA-decapping enzyme 1B	1.05399	0.0373511	0.137883	0.414214	No
SeqId_12444_39	O00482	NR5A2	Nuclear receptor subfamily 5 group A member 2	0.948758	0.0336405	0.137937	0.414214	No
SeqId_7895_108	Q8TCY5	MRAP	Melanocortin-2 receptor accessory protein	0.948096	0.0340699	0.138016	0.414214	No
SeqId_9523_34	Q9NQX7	ITM2C	Integral membrane protein 2C	0.949969	0.0328853	0.138165	0.414371	No
SeqId_14082_56	Q9Y4G6	TLN2	Talin-2	1.0566	0.0392425	0.138235	0.414371	No
SeqId_19310_81	O14579	COPE	Coatomer subunit epsilon	0.948881	0.0336587	0.139077	0.416643	No
SeqId_4237_70	Q9UIC8	LCMT1	Leucine carboxyl methyltransferase 1	1.05693	0.0396135	0.139564	0.41785	No
SeqId_14318_1	Q9UBQ0	VPS29	Vacuolar protein sorting-associated protein 29	0.947802	0.0344055	0.139721	0.418067	No
SeqId_17449_23	P21926	CD9	CD9 antigen	0.949079	0.0336195	0.140105	0.418619	No
SeqId_9118_7	Q9BQI7	PSD2	PH and SEC7 domain-containing protein 2	0.946709	0.0351434	0.140143	0.418619	No
SeqId_3044_3	P55774	CCL18	C-C motif chemokine 18	1.05451	0.0379372	0.140159	0.418619	No
SeqId_2998_53	Q9BX67	JAM3	Junctional adhesion molecule C	1.05884	0.0410786	0.140545	0.419486	No
SeqId_8791_151	P35218	CA5A	Carbonic anhydrase 5A, mitochondrial	0.948528	0.0340211	0.140661	0.419486	No
SeqId_11208_15	Q9UK23	NAGPA	N-acetylglucosamine-1-phosphodiester alpha-N-acetylglucosaminidase	1.05959	0.0416446	0.140833	0.419486	No
SeqId_8040_9	Q68G75	LEMD1	LEM domain-containing protein 1	1.05639	0.0393517	0.140843	0.419486	No
SeqId_8974_172	P39059	COL15A1	Collagen alpha-1(XV) chain	0.927282	0.0475486	0.140932	0.419486	No
SeqId_13557_3	Q9NQS3	PVRL3	Nectin-3	1.05449	0.0380021	0.140989	0.419486	No
SeqId_17787_1	P30084	ECHS1	Enoyl-CoA hydratase, mitochondrial	1.05525	0.0385597	0.14109	0.419486	No
SeqId_9901_28	Q9GZT9	EGLN1	Egl nine homolog 1	1.05224	0.0364115	0.141127	0.419486	No
SeqId_19596_18	Q92994	BRF1	Transcription factor IIIB 90 kDa subunit	0.950045	0.0331074	0.141416	0.420005	No
SeqId_13240_170	Q9Y566	SHANK1	SH3 and multiple ankyrin repeat domains protein 1	0.950346	0.0329243	0.14155	0.420005	No
SeqId_11118_107	Q9H0T7	RAB17	Ras-related protein Rab-17	0.949774	0.0332938	0.141556	0.420005	No
SeqId_19347_37	O43570	CA12	Carbonic anhydrase 12	1.05436	0.0379914	0.1418	0.420479	No
SeqId_15558_63	Q07075	ENPEP	Glutamyl aminopeptidase	1.0543	0.0379821	0.142134	0.421092	No
SeqId_16081_38	O60218	AKR1B10	Aldo-keto reductase family 1 member B10	0.949873	0.033282	0.142177	0.421092	No
SeqId_7761_125	Q9Y259	CHKB	Choline/ethanolamine kinase	1.05742	0.0402545	0.142485	0.421752	No
SeqId_8289_8	Q14956	GPNMB	Transmembrane glycoprotein NMB	1.05677	0.0398284	0.142865	0.422339	No
SeqId_8447_11	Q9UBU3	GHRL	Appetite-regulating hormone	1.05829	0.0409272	0.142923	0.422339	No
SeqId_19623_26	P08865	RPSA	40S ribosomal protein SA	0.948729	0.0340862	0.142939	0.422339	No
SeqId_10907_116	Q9P121	NTM	Neurotrimin	1.05739	0.0403281	0.143436	0.423554	No
SeqId_12451_62	O14867	BACH1	Transcription regulator protein BACH1	0.950192	0.0331954	0.143616	0.423834	No
SeqId_8696_15	Q99999	GAL3ST1	Galactosylceramide sulfotransferase	0.950412	0.0330651	0.143773	0.424045	No
SeqId_15326_64	P32455	GBP1	Guanylate-binding protein 1	1.05405	0.0379734	0.14401	0.424277	No
SeqId_13411_21	Q9H4P4	RNF41	E3 ubiquitin-protein ligase NRDP1	1.05335	0.0374753	0.144023	0.424277	No
SeqId_4904_7	P42575	CASP2	Caspase-2	1.05518	0.0388019	0.144115	0.424297	No
SeqId_5260_80	P29597	TYK2	Non-receptor tyrosine-protein kinase TYK2	1.05669	0.0399479	0.144704	0.425716	No
SeqId_4423_77	Q07817	BCL2L1	Bcl-2-like protein 1	0.950179	0.0332993	0.144769	0.425716	No
SeqId_4563_61	P19174	PLCG1	1-phosphatidylinositol 4,5-bisphosphate phosphodiesterase gamma-1	0.949412	0.0338098	0.144909	0.425873	No
SeqId_8998_15	Q9Y661	HS3ST4	Heparan sulfate glucosamine 3-O-sulfotransferase 4	0.950503	0.0331269	0.145235	0.426578	No
SeqId_12396_19	Q6NVY1	HIBCH	3-hydroxyisobutyryl-CoA hydrolase, mitochondrial	1.05869	0.0414745	0.14543	0.426901	No
SeqId_11438_6	P25686	DNAJB2	DnaJ homolog subfamily B member 2	1.05848	0.0413494	0.145706	0.427456	No
SeqId_3518_54	Q96IY4	CPB2	Carboxypeptidase B2	0.949285	0.0339883	0.146048	0.428052	No
SeqId_14685_17	P31751	AKT2	RAC-beta serine/threonine-protein kinase	0.942187	0.038602	0.146082	0.428052	No
SeqId_3434_34	P02751	FN1	Fibronectin Fragment 3	1.05377	0.0379902	0.14632	0.428477	No
SeqId_16845_15	O95297	MPZL1	Myelin protein zero-like protein 1	1.05433	0.0384079	0.1464	0.428477	No
SeqId_16074_12	O75791	GRAP2	GRB2-related adapter protein 2	0.949962	0.0335879	0.146545	0.42855	No
SeqId_7779_86	Q9NPF2	CHST11	Carbohydrate sulfotransferase 11	1.05412	0.0382849	0.146694	0.42855	No
SeqId_6420_4	Q9NX18	SDHAF2	Succinate dehydrogenase assembly factor 2, mitochondrial	1.05139	0.0363058	0.146746	0.42855	No
SeqId_17746_77	Q9Y3D6	FIS1	Mitochondrial fission 1 protein	1.05686	0.040278	0.146771	0.42855	No
SeqId_3418_12	Q8IU85	CAMK1D	Calcium/calmodulin-dependent protein kinase type 1D	0.951119	0.0328575	0.146865	0.428572	No
SeqId_12826_5	Q92911	SLC5A5	Sodium/iodide cotransporter	0.950614	0.0332095	0.147123	0.428929	No
SeqId_11543_84	Q9UHB6	LIMA1	LIM domain and actin-binding protein 1	0.948739	0.034439	0.14716	0.428929	No
SeqId_4546_27	Q9UHX3	ADGRE2	Adhesion G protein-coupled receptor E2	1.05483	0.0388541	0.147312	0.42912	No
SeqId_13103_125	P0DML2|P0DML3	CSH1 CSH2	Chorionic somatomammotropin hormone	0.948214	0.0348178	0.147572	0.429623	No
SeqId_17821_20	O60551	NMT2	Glycylpeptide N-tetradecanoyltransferase 2	1.05767	0.0409611	0.147684	0.429696	No
SeqId_4499_21	P04085	PDGFA	Platelet-derived growth factor subunit A	1.0622	0.0443421	0.148302	0.431153	No
SeqId_11211_7	Q15813	TBCE	Tubulin-specific chaperone E	1.0635	0.0453013	0.148358	0.431153	No
SeqId_16300_4	Q9NZC2	TREM2	Triggering receptor expressed on myeloid cells 2	1.05821	0.0414559	0.14866	0.431776	No
SeqId_19560_23	Q9HCM2	PLXNA4	Plexin-A4	1.05417	0.0385332	0.148992	0.432486	No
SeqId_5792_8	P02771	AFP	alpha-Fetoprotein	1.0542	0.0385761	0.1492	0.432838	No
SeqId_16288_17	P54764	EPHA4	Ephrin type-A receptor 4	1.05581	0.0397778	0.149484	0.433406	No
SeqId_5762_35	Q08648	SPAG11B	Sperm-associated antigen 11B	1.05363	0.0382442	0.150059	0.43482	No
SeqId_4332_6	Q9P126	CLEC1B	C-type lectin domain family 1 member B	1.0592	0.0423481	0.150274	0.43507	No
SeqId_2809_25	O75173	ADAMTS4	A disintegrin and metalloproteinase with thrombospondin motifs 4	1.05214	0.037177	0.150321	0.43507	No
SeqId_13431_74	Q6UWV7	FAM159A	Membrane protein FAM159A	1.05363	0.0382872	0.150503	0.435342	No
SeqId_17697_2	Q8WZ82	OVCA2	Esterase OVCA2	1.06167	0.0442083	0.150691	0.435385	No
SeqId_11120_49	Q8WUY8	NAT14	N-acetyltransferase 14	0.95057	0.0335317	0.150693	0.435385	No
SeqId_12677_164	Q13045	FLII	Protein flightless-1 homolog	1.05622	0.0402289	0.150975	0.435779	No
SeqId_13743_56	Q13620	CUL4B	Cullin-4B	1.0561	0.0401483	0.151034	0.435779	No
SeqId_16305_10	P55287	CDH11	Cadherin-11	0.945135	0.0371471	0.151093	0.435779	No
SeqId_12627_97	O95352	ATG7	Ubiquitin-like modifier-activating enzyme ATG7	1.0519	0.0370898	0.151306	0.436038	No
SeqId_7888_58	Q9Y2R0	COA3	Cytochrome c oxidase assembly factor 3 homolog, mitochondrial	0.950558	0.0335942	0.151359	0.436038	No
SeqId_17771_35	O75575	CRCP	DNA-directed RNA polymerase III subunit RPC9	0.951084	0.0332584	0.151515	0.436151	No
SeqId_18410_26	Q8N4G2	ARL14	ADP-ribosylation factor-like protein 14	0.950516	0.0336498	0.151695	0.436151	No
SeqId_15417_3	P36952	SERPINB5	Serpin B5	1.05533	0.0396583	0.151807	0.436151	No
SeqId_18190_15	P57730	CARD18	Caspase recruitment domain-containing protein 18	0.949446	0.0343722	0.15187	0.436151	No
SeqId_9015_1	Q9Y2Y8	PRG3	Proteoglycan 3	1.05494	0.0393745	0.151884	0.436151	No
SeqId_11351_233	Q9H9Q4	NHEJ1	Non-homologous end-joining factor 1	0.95161	0.0329435	0.151927	0.436151	No
SeqId_19564_61	Q15306	IRF4	Interferon regulatory factor 4	1.05211	0.0373201	0.152103	0.436226	No
SeqId_6543_182	P81277	PRLH	Prolactin-releasing peptide	0.951226	0.0332141	0.152129	0.436226	No
SeqId_12386_11	Q9H4A4	RNPEP	Aminopeptidase B	1.05338	0.0382738	0.152385	0.436708	No
SeqId_9170_24	Q16552	IL17A	Interleukin-17A	0.9503	0.0339067	0.153079	0.438442	No
SeqId_9115_78	O15204	ADAMDEC1	ADAM DEC1	1.05282	0.0379547	0.153333	0.438916	No
SeqId_5354_11	P05783	KRT18	Keratin, type I cytoskeletal 18	0.950557	0.0337774	0.153581	0.439372	No
SeqId_9543_131	Q96MW5	COG8	Conserved oligomeric Golgi complex subunit 8	0.952192	0.0327029	0.153759	0.439629	No
SeqId_5100_53	Q14108	SCARB2	Lysosome membrane protein 2	0.951121	0.0334307	0.153939	0.43989	No
SeqId_3396_54	P00797	REN	Renin	1.05937	0.0428899	0.154286	0.440628	No
SeqId_14095_1	P26718	KLRK1	NKG2-D type II integral membrane protein	0.951073	0.0335112	0.15453	0.440817	No
SeqId_17791_25	P37235	HPCAL1	Hippocalcin-like protein 1	1.05646	0.0407561	0.154531	0.440817	No
SeqId_11354_21	Q9NQ66	PLCB1	1-phosphatidylinositol 4,5-bisphosphate phosphodiesterase beta-1	1.05676	0.0409888	0.154673	0.44097	No
SeqId_10605_22	Q9HDC9	APMAP	Adipocyte plasma membrane-associated protein	1.05054	0.0364115	0.154863	0.441258	No
SeqId_17152_10	P43632	KIR2DS4	Killer cell immunoglobulin-like receptor 2DS4	1.05475	0.0395383	0.155035	0.441495	No
SeqId_13659_36	Q9HD20	ATP13A1	Manganese-transporting ATPase 13A1	1.05111	0.0368578	0.155167	0.441617	No
SeqId_8759_29	Q9NPC4	A4GALT	Lactosylceramide 4-alpha-galactosyltransferase	1.05226	0.0377454	0.155539	0.442421	No
SeqId_9040_144	Q9UM22	EPDR1	Mammalian ependymin-related protein 1	0.949777	0.0344886	0.155892	0.443004	No
SeqId_6536_54	Q8NHP8	PLBD2	Putative phospholipase B-like 2	0.953055	0.0322975	0.155942	0.443004	No
SeqId_5509_7	P01133	EGF	Epidermal growth factor	0.947333	0.0361375	0.156095	0.443004	No
SeqId_4557_61	Q8IZU9	KIRREL3	Kin of IRRE-like protein 3	0.950546	0.0339918	0.156105	0.443004	No
SeqId_12878_60	Q9BXB4	OSBPL11	Oxysterol-binding protein-related protein 11	0.951605	0.0332895	0.156191	0.443004	No
SeqId_18290_6	P13928	ANXA8	Annexin A8	0.950212	0.0342831	0.156923	0.444824	No
SeqId_11071_1	P05113	IL5	Interleukin-5	1.05158	0.0373728	0.157015	0.444831	No
SeqId_9176_3	P15941	MUC1	Mucin-1	0.953422	0.0321525	0.157246	0.44523	No
SeqId_5204_13	P61289	PSME3	Proteasome activator complex subunit 3	0.951513	0.0334689	0.157656	0.446135	No
SeqId_17387_27	Q15653	NFKBIB	NF-kappa-B inhibitor beta	0.951629	0.0334178	0.157988	0.44682	No
SeqId_7157_22	Q9UN74	PCDHA4	Protocadherin alpha-4	0.951401	0.0336039	0.158393	0.447509	No
SeqId_11355_10	Q9GZV4	EIF5A2	Eukaryotic translation initiation factor 5A-2	1.05651	0.0411733	0.158412	0.447509	No
SeqId_14593_152	Q96ND0	FAM210A	Protein FAM210A	0.949973	0.0346216	0.159068	0.449105	No
SeqId_11219_95	Q8TAT2	FGFBP3	Fibroblast growth factor-binding protein 3	1.05398	0.0393836	0.159452	0.449935	No
SeqId_10851_77	Q14213	EBI3	Interleukin-27 subunit beta	1.0565	0.0412945	0.159711	0.450408	No
SeqId_18404_22	Q6NXT1	ANKRD54	Ankyrin repeat domain-containing protein 54	0.952418	0.03304	0.159928	0.450639	No
SeqId_12521_3	P42773	CDKN2C	Cyclin-dependent kinase 4 inhibitor C	0.950215	0.0345394	0.160048	0.450639	No
SeqId_8906_60	Q8N967	LRTM2	Leucine-rich repeat and transmembrane domain-containing protein 2	1.05351	0.0390906	0.160065	0.450639	No
SeqId_6921_24	O60512	B4GALT3	Beta-1,4-galactosyltransferase 3	1.0508	0.0370831	0.160292	0.45102	No
SeqId_10825_12	Q8N0Z9	VSIG10	V-set and immunoglobulin domain-containing protein 10	1.04988	0.0364796	0.161207	0.453338	No
SeqId_17764_108	P08134	RHOC	Rho-related GTP-binding protein RhoC	1.0626	0.0460843	0.161495	0.453662	No
SeqId_3184_25	P08709	F7	Coagulation factor VII	0.948697	0.0356926	0.161562	0.453662	No
SeqId_6472_40	P40967	PMEL	Melanocyte protein PMEL	0.948638	0.0357356	0.161597	0.453662	No
SeqId_13595_20	Q9BU02	THTPA	Thiamine-triphosphatase	1.0508	0.0372215	0.161845	0.453991	No
SeqId_12016_60	P22681	CBL	E3 ubiquitin-protein ligase CBL	1.05914	0.0435104	0.161897	0.453991	No
SeqId_7009_8	P21854	CD72	B-cell differentiation antigen CD72	1.05543	0.0407307	0.162171	0.454368	No
SeqId_17744_31	P62491	RAB11A	Ras-related protein Rab-11A	1.05926	0.0436353	0.162215	0.454368	No
SeqId_2837_3	P08581	MET	Hepatocyte growth factor receptor	1.05381	0.0395734	0.162842	0.455865	No
SeqId_16802_31	Q9NX40	OCIAD1	OCIA domain-containing protein 1	0.952275	0.0333832	0.163038	0.456156	No
SeqId_11562_9	P56282	POLE2	DNA polymerase epsilon subunit 2	0.952077	0.033532	0.163204	0.456365	No
SeqId_12704_26	Q8N5H7	SH2D3C	SH2 domain-containing protein 3C	0.952332	0.0333724	0.163388	0.456619	No
SeqId_16043_30	P29353	SHC1	SHC-transforming protein 1	1.05617	0.0414203	0.163506	0.456692	No
SeqId_17453_34	P00450	CP	Ceruloplasmin	0.951384	0.0340453	0.163712	0.457011	No
SeqId_15390_3	P22466	GAL	Galanin	0.952657	0.0331946	0.163945	0.457403	No
SeqId_11456_2	Q96LZ2	MAGEB10	Melanoma-associated antigen B10	0.952373	0.0334045	0.164145	0.457501	No
SeqId_9044_1	Q8WYK1	CNTNAP5	Contactin-associated protein-like 5	0.9522	0.0335243	0.164165	0.457501	No
SeqId_12008_3	P09564	CD7	T-cell antigen CD7	1.05244	0.0386896	0.164402	0.457756	No
SeqId_10342_55	Q8N2W9	PIAS4	E3 SUMO-protein ligase PIAS4	0.953525	0.0326425	0.164481	0.457756	No
SeqId_8089_173	P22736	NR4A1	Nuclear receptor subfamily 4 group A member 1	0.952681	0.0332246	0.164536	0.457756	No
SeqId_18237_29	Q9NQ35	NRIP3	Nuclear receptor-interacting protein 3	0.952065	0.0336535	0.164626	0.457756	No
SeqId_8833_20	P50591	TNFSF10	Tumor necrosis factor ligand superfamily member 10	1.05057	0.0373099	0.164806	0.457999	No
SeqId_6612_90	Q6PL45	BRICD5	BRICHOS domain-containing protein 5	1.05474	0.0405058	0.165185	0.458797	No
SeqId_7253_6	Q96PU8	QKI	Protein quaking	0.951853	0.0338532	0.165311	0.458889	No
SeqId_3905_62	P61088	UBE2N	Ubiquitin-conjugating enzyme E2 N	1.05658	0.0419253	0.165418	0.458929	No
SeqId_13517_3	Q3KNS1	PTCHD3	Patched domain-containing protein 3	0.952362	0.0335561	0.165962	0.460181	No
SeqId_2906_55	P05112	IL4	Interleukin-4	0.952786	0.033283	0.166197	0.460575	No
SeqId_14005_2	Q9P2D1	CHD7	Chromodomain-helicase-DNA-binding protein 7	1.04903	0.0362784	0.1663	0.460601	No
SeqId_6392_7	O76076	WISP2	WNT1-inducible-signaling pathway protein 2	1.06447	0.0480783	0.166598	0.460922	No
SeqId_12341_8	Q16828	DUSP6	Dual specificity protein phosphatase 6	1.05157	0.0382272	0.166602	0.460922	No
SeqId_10582_36	Q9H5K3	POMK	Protein O-mannose kinase	0.952228	0.0337389	0.167108	0.461605	No
SeqId_9117_4	Q9NZH8	IL36G	Interleukin-36 gamma	0.952044	0.0338682	0.167145	0.461605	No
SeqId_14597_5	Q9H3T2	SEMA6C	Semaphorin-6C	1.05045	0.0374265	0.167148	0.461605	No
SeqId_9986_14	Q8N729	NPW	Neuropeptide W	1.0549	0.0408229	0.167221	0.461605	No
SeqId_7923_41	Q9C0C4	SEMA4C	Semaphorin-4C	1.05146	0.0382342	0.167585	0.462352	No
SeqId_8890_9	Q14DG7	TMEM132B	Transmembrane protein 132B	1.05811	0.0433473	0.167966	0.463144	No
SeqId_12771_19	Q9UJW8	ZNF180	Zinc finger protein 180	0.953697	0.0328038	0.168104	0.463267	No
SeqId_11549_6	P61371	ISL1	Insulin gene enhancer protein ISL-1	0.951171	0.0345612	0.168281	0.463496	No
SeqId_3874_8	P68036	UBE2L3	Ubiquitin-conjugating enzyme E2 L3	1.05466	0.0407506	0.16842	0.463623	No
SeqId_2790_54	P02775	PPBP	Neutrophil-activating peptide 2	1.06195	0.0463597	0.168544	0.463706	No
SeqId_11480_1	P30838	ALDH3A1	Aldehyde dehydrogenase, dimeric NADP-preferring	1.05036	0.0374936	0.168677	0.463814	No
SeqId_5062_60	Q15762	CD226	CD226 antigen	1.05079	0.0378664	0.169216	0.464474	No
SeqId_10445_20	O95445	APOM	Apolipoprotein M	0.941642	0.0412083	0.169434	0.464474	No
SeqId_12933_17	Q8TC92	ENOX1	Ecto-NOX disulfide-thiol exchanger 1	0.953109	0.0333178	0.169485	0.464474	No
SeqId_5307_12	P00740	F9	Coagulation factor IXab	0.952435	0.0337872	0.169514	0.464474	No
SeqId_7752_31	Q8WXI8	CLEC4D	C-type lectin domain family 4 member D	0.953329	0.033169	0.169528	0.464474	No
SeqId_11926_23	Q6PD74	AAGAB	Alpha- and gamma-adaptin-binding protein p34	1.05444	0.0406941	0.169603	0.464474	No
SeqId_9583_17	Q9Y225	RNF24	RING finger protein 24	1.0514	0.0383895	0.169805	0.464474	No
SeqId_8982_65	P49746	THBS3	Thrombospondin-3	1.05045	0.0376601	0.169838	0.464474	No
SeqId_11682_7	Q9H3M7	TXNIP	Thioredoxin-interacting protein	0.951918	0.0341711	0.169841	0.464474	No
SeqId_9444_70	Q14129	DGCR6	Protein DGCR6	0.95263	0.033679	0.169854	0.464474	No
SeqId_6402_8	Q9UKJ1	PILRA	Paired immunoglobulin-like type 2 receptor alpha isoform FDF03-deltaTM	0.95205	0.0340935	0.17001	0.464477	No
SeqId_18342_2	Q9Y617	PSAT1	Phosphoserine aminotransferase	0.949798	0.0356544	0.170043	0.464477	No
SeqId_17683_2	Q9P000	COMMD9	COMM domain-containing protein 9	1.05612	0.0420706	0.170434	0.465198	No
SeqId_11215_6	P55291	CDH15	Cadherin-15	1.04981	0.0372304	0.170494	0.465198	No
SeqId_14337_1	O43617	TRAPPC3	Trafficking protein particle complex subunit 3	1.05826	0.0437428	0.17072	0.465558	No
SeqId_12622_96	Q9NR48	ASH1L	Histone-lysine N-methyltransferase ASH1L	1.05159	0.0386283	0.170877	0.46573	No
SeqId_13066_42	Q6P2E9	EDC4	Enhancer of mRNA-decapping protein 4	0.951381	0.0346361	0.170993	0.465788	No
SeqId_14250_115	Q13867	BLMH	Bleomycin hydrolase	0.953334	0.0333034	0.171306	0.466385	No
SeqId_4149_8	P01127	PDGFB	Platelet-derived growth factor subunit B	1.06062	0.0456503	0.171536	0.466755	No
SeqId_10917_40	O14610	GNGT2	Guanine nucleotide-binding protein G(I)/G(S)/G(O) subunit gamma-T2	1.04861	0.0364303	0.171859	0.46722	No
SeqId_4544_4	P02775	PPBP	Connective tissue-activating peptide III	1.06177	0.0465936	0.171982	0.46722	No
SeqId_3344_60	P01008	SERPINC1	Antithrombin-III	1.05205	0.0390829	0.171993	0.46722	No
SeqId_8843_34	Q9Y2G1	MYRF	Myelin regulatory factor	0.953126	0.0335101	0.172094	0.46722	No
SeqId_6405_74	P11465	PSG2	Pregnancy-specific beta-1-glycoprotein 2	0.953396	0.033328	0.172179	0.46722	No
SeqId_17365_7	Q16773	CCBL1	Kynurenine--oxoglutarate transaminase 1	0.953925	0.0329736	0.17237	0.467485	No
SeqId_9128_34	Q9NZU0	FLRT3	Leucine-rich repeat transmembrane protein FLRT3	0.952687	0.0338911	0.173052	0.469078	No
SeqId_11542_11	Q96A57	TMEM230	Transmembrane protein 230	1.04835	0.0363624	0.173422	0.4697	No
SeqId_11390_24	P35219	CA8	Carbonic anhydrase-related protein	1.05164	0.0388999	0.173471	0.4697	No
SeqId_15587_20	P14207	FOLR2	Folate receptor beta	1.0548	0.0413649	0.173684	0.469886	No
SeqId_18928_10	Q8WXG8	S100Z	Protein S100-Z	0.953769	0.0331873	0.17373	0.469886	No
SeqId_4588_1	P01298	PPY	Pancreatic hormone	1.05211	0.0393163	0.174015	0.470226	No
SeqId_9188_119	Q07325	CXCL9	C-X-C motif chemokine 9	1.05087	0.0383624	0.174045	0.470226	No
SeqId_3391_10	P48736	PIK3CG	Phosphatidylinositol 4,5-bisphosphate 3-kinase catalytic subunit gamma isoform	0.953625	0.0333263	0.174217	0.47039	No
SeqId_7932_23	Q8NBV8	SYT8	Synaptotagmin-8	0.95432	0.0328534	0.174409	0.47039	No
SeqId_13933_276	Q13506	NAB1	NGFI-A-binding protein 1	0.951328	0.0349499	0.174413	0.47039	No
SeqId_18166_4	P62745	RHOB	Rho-related GTP-binding protein RhoB	1.05232	0.0395196	0.174486	0.47039	No
SeqId_7186_111	Q13277	STX3	Syntaxin-3	1.04993	0.0376922	0.174744	0.470829	No
SeqId_17231_1	P13796	LCP1	Plastin-2	0.950744	0.0354077	0.175013	0.471297	No
SeqId_10621_26	Q569H4	PRR16	Protein Largen	1.05056	0.0382397	0.175368	0.471911	No
SeqId_12861_13	Q9NYL9	TMOD3	Tropomodulin-3	1.05375	0.0407232	0.175461	0.471911	No
SeqId_11168_3	Q96KG7	MEGF10	Multiple epidermal growth factor-like domains protein 10	0.954809	0.0325943	0.175526	0.471911	No
SeqId_4559_64	Q16719	KYNU	Kynureninase	1.05122	0.038781	0.175743	0.472239	No
SeqId_10612_18	O60568	PLOD3	Procollagen-lysine,2-oxoglutarate 5-dioxygenase 3	1.05	0.0378648	0.176084	0.472878	No
SeqId_3122_6	Q9NR28	DIABLO	Diablo homolog, mitochondrial	1.05234	0.0396928	0.176172	0.472878	No
SeqId_12798_46	Q2Y0W8	SLC4A8	Electroneutral sodium bicarbonate exchanger 1	0.951735	0.0348167	0.17629	0.472928	No
SeqId_3891_56	O95243	MBD4	Methyl-CpG-binding domain protein 4	1.05192	0.0393792	0.176382	0.472928	No
SeqId_3065_65	P12034	FGF5	Fibroblast growth factor 5	1.04854	0.0368276	0.17718	0.474813	No
SeqId_9638_2	Q495A1	TIGIT	T-cell immunoreceptor with Ig and ITIM domains	1.05016	0.0380963	0.177323	0.474831	No
SeqId_3855_56	Q06830	PRDX1	Peroxiredoxin-1	1.0522	0.0396957	0.177425	0.474831	No
SeqId_2961_1	P04070	PROC	Vitamin K-dependent protein C	0.948459	0.0372213	0.177531	0.474831	No
SeqId_6526_77	Q9NY56	OBP2A	Odorant-binding protein 2a	0.952404	0.0344477	0.17757	0.474831	No
SeqId_12860_7	Q9UBL0	ARPP21	cAMP-regulated phosphoprotein 21	0.953144	0.0339616	0.178033	0.475811	No
SeqId_17454_15	Q8IUX8	EGFL6	Epidermal growth factor-like protein 6	1.05036	0.0383276	0.178139	0.475838	No
SeqId_7911_29	Q8IWT1	SCN4B	Sodium channel subunit beta-4	0.952799	0.0342421	0.178497	0.476538	No
SeqId_9779_63	Q9BSE4	HERPUD2	Homocysteine-responsive endoplasmic reticulum-resident ubiquitin-like domain member 2 protein	0.953529	0.033742	0.178708	0.476842	No
SeqId_2953_31	P01215|P01229	CGA LHB	Luteinizing hormone	1.07508	0.057963	0.179346	0.478287	No
SeqId_2693_20	P13725	OSM	Oncostatin-M	0.953689	0.0337629	0.180444	0.480462	No
SeqId_19296_51	Q01449	MYL7	Myosin regulatory light chain 2, atrial isoform	0.952255	0.0347845	0.180471	0.480462	No
SeqId_7231_37	Q6ZMR5	TMPRSS11A	Transmembrane protease serine 11A	0.954274	0.0333516	0.180508	0.480462	No
SeqId_13429_3	Q9H1F0	WFDC10A	WAP four-disulfide core domain protein 10A	0.95434	0.0333078	0.180549	0.480462	No
SeqId_11677_17	Q8IZN3	ZDHHC14	Probable palmitoyltransferase ZDHHC14	0.954821	0.0329928	0.180915	0.481009	No
SeqId_9026_40	Q6UX41	BTNL8	Butyrophilin-like protein 8	1.04952	0.0379189	0.180949	0.481009	No
SeqId_6594_64	Q9NPB0	SAYSD1	SAYSvFN domain-containing protein 1	0.953957	0.0336227	0.1811	0.481024	No
SeqId_9547_29	Q96A84	EMID1	EMI domain-containing protein 1	0.95355	0.0339162	0.181149	0.481024	No
SeqId_9796_4	P19835	CEL	Bile salt-activated lipase	1.05259	0.0403598	0.181298	0.481164	No
SeqId_13083_18	P26640	VARS	Valine--tRNA ligase	0.953795	0.0337752	0.181578	0.481648	No
SeqId_8243_55	P00995	SPINK1	Serine protease inhibitor Kazal-type 1	1.05054	0.0387964	0.181873	0.482173	No
SeqId_17673_34	Q9Y2D0	CA5B	Carbonic anhydrase 5B, mitochondrial	0.953617	0.0339448	0.182127	0.482588	No
SeqId_6414_8	Q86UD1	OAF	Out at first protein homolog	1.05309	0.0408419	0.182272	0.482715	No
SeqId_4785_30	P08185	SERPINA6	Corticosteroid-binding globulin	0.953466	0.0341349	0.183186	0.484876	No
SeqId_14006_36	Q14749	GNMT	Glycine N-methyltransferase	0.954518	0.0334201	0.183688	0.485734	No
SeqId_11158_40	Q6ZP65	CCDC64	Bicaudal D-related protein 1	1.04989	0.0384581	0.183789	0.485734	No
SeqId_4278_14	P07237	P4HB	Protein disulfide-isomerase	1.04722	0.036351	0.183805	0.485734	No
SeqId_12329_21	Q15418	RPS6KA1	Ribosomal protein S6 kinase alpha-1	0.953608	0.034124	0.184354	0.486927	No
SeqId_18178_13	P49591	SARS	Serine--tRNA ligase, cytoplasmic	0.951414	0.0357391	0.184874	0.488026	No
SeqId_14134_49	Q86SJ2	AMIGO2	Amphoterin-induced protein 2	1.04781	0.0369185	0.185008	0.488026	No
SeqId_12515_45	Q9BZX2	UCK2	Uridine-cytidine kinase 2	0.954891	0.0332611	0.185123	0.488026	No
SeqId_7246_4	Q5SZK8	FREM2	FRAS1-related extracellular matrix protein 2	0.953915	0.0339668	0.185164	0.488026	No
SeqId_10833_64	Q96QV1	HHIP	Hedgehog-interacting protein	0.950116	0.0367214	0.185507	0.488669	No
SeqId_3864_5	P62081	RPS7	40S ribosomal protein S7	1.04993	0.0386503	0.185635	0.488746	No
SeqId_3201_49	Q9Y337	KLK5	Kallikrein-5	1.04716	0.0365587	0.186836	0.49126	No
SeqId_4453_83	Q86VH5	LRRTM3	Leucine-rich repeat transmembrane neuronal protein 3	1.04723	0.036616	0.186854	0.49126	No
SeqId_6416_8	Q86XP6	GKN2	Gastrokine-2	1.04868	0.0377659	0.186887	0.49126	No
SeqId_4481_34	P0C0L4|P0C0L5	C4A C4B	Complement C4	0.954817	0.0334822	0.18733	0.491925	No
SeqId_12777_11	Q15637	SF1	Splicing factor 1	1.05088	0.0395529	0.187338	0.491925	No
SeqId_5493_17	Q9BYP7	WNK3	Serine/threonine-protein kinase WNK3	1.05021	0.0391088	0.188319	0.494228	No
SeqId_11325_8	P78543	BTG2	Protein BTG2	0.954726	0.0336411	0.188558	0.494228	No
SeqId_17823_40	P62316	SNRPD2	Small nuclear ribonucleoprotein Sm D2	1.04781	0.037217	0.188592	0.494228	No
SeqId_3888_8	Q9UK53	ING1	Inhibitor of growth protein 1	1.05186	0.0404486	0.188615	0.494228	No
SeqId_6257_56	Q99674	CGREF1	Cell growth regulator with EF hand domain protein 1	1.05455	0.0426213	0.188774	0.49435	No
SeqId_18188_12	P50440	GATM	Glycine amidinotransferase, mitochondrial	1.04928	0.0384114	0.188861	0.49435	No
SeqId_12876_39	Q9Y4P9	SPEF1	Sperm flagellar protein 1	0.954332	0.0339701	0.189119	0.494367	No
SeqId_18931_40	O75094	SLIT3	Slit homolog 3 protein	1.04852	0.0378381	0.189249	0.494367	No
SeqId_3902_21	P63208	SKP1	S-phase kinase-associated protein 1	0.9517	0.0358962	0.189344	0.494367	No
SeqId_18411_83	Q9NXU5	ARL15	ADP-ribosylation factor-like protein 15	0.953828	0.0343559	0.189379	0.494367	No
SeqId_14684_17	P17655	CAPN2	Calpain-2 catalytic subunit	0.953883	0.0343198	0.18943	0.494367	No
SeqId_4909_68	O00214	LGALS8	Galectin-8	0.955713	0.0329963	0.18952	0.494367	No
SeqId_15589_1	P02774	GC	Vitamin D-binding protein	0.951273	0.0362232	0.189566	0.494367	No
SeqId_9012_1	O94906	PRPF6	Pre-mRNA-processing factor 6	0.956173	0.0327428	0.190614	0.496768	No
SeqId_7117_21	O75830	SERPINI2	Serpin I2	0.955283	0.0334033	0.190765	0.496768	No
SeqId_15313_28	Q13257	MAD2L1	Mitotic spindle assembly checkpoint protein MAD2A	0.955757	0.0330623	0.190833	0.496768	No
SeqId_17455_42	P15328	FOLR1	Folate receptor alpha	1.04964	0.0388796	0.190909	0.496768	No
SeqId_3832_51	Q13882	PTK6	Protein-tyrosine kinase 6	1.04887	0.0382818	0.191084	0.496768	No
SeqId_14675_20	P23588	EIF4B	Eukaryotic translation initiation factor 4B	1.05397	0.0423853	0.19115	0.496768	No
SeqId_9043_7	Q9UBB9	TFIP11	Tuftelin-interacting protein 11	0.954914	0.0337045	0.191188	0.496768	No
SeqId_4979_34	Q07507	DPT	Dermatopontin	1.05655	0.0445109	0.191622	0.497445	No
SeqId_15637_38	Q9UPU3	SORCS3	VPS10 domain-containing receptor SorCS3	0.955156	0.0335626	0.191649	0.497445	No
SeqId_8035_6	Q9H425	C1orf198	Uncharacterized protein C1orf198	1.04866	0.0381746	0.191785	0.497536	No
SeqId_19295_32	P36873	PPP1CC	Serine/threonine-protein phosphatase PP1-gamma catalytic subunit	1.05562	0.0438152	0.192173	0.497979	No
SeqId_12869_68	P26196	DDX6	Probable ATP-dependent RNA helicase DDX6	1.05785	0.0456285	0.192321	0.497979	No
SeqId_16882_27	Q9NRX4	PHPT1	14 kDa phosphohistidine phosphatase	1.04928	0.0387189	0.192328	0.497979	No
SeqId_12534_10	Q13137	CALCOCO2	Calcium-binding and coiled-coil domain-containing protein 2	1.05313	0.0418279	0.192437	0.497979	No
SeqId_8296_117	Q7Z4H8	KDELC2	KDEL motif-containing protein 2	0.951499	0.0363034	0.192555	0.497979	No
SeqId_13056_18	Q9GZN6	SLC6A16	Orphan sodium- and chloride-dependent neurotransmitter transporter NTT5	0.955924	0.0330761	0.192658	0.497979	No
SeqId_17686_27	Q99426	TBCB	Tubulin-folding cofactor B	1.05806	0.045838	0.192683	0.497979	No
SeqId_3189_61	P98073	TMPRSS15	Enteropeptidase	1.04798	0.0377109	0.19276	0.497979	No
SeqId_8891_7	Q9H3G5	CPVL	Probable serine carboxypeptidase CPVL	1.04686	0.0368648	0.193427	0.499199	No
SeqId_10344_334	Q13651	IL10RA	Interleukin-10 receptor subunit alpha	0.95565	0.033335	0.193433	0.499199	No
SeqId_3172_28	P15848	ARSB	Arylsulfatase B	0.955835	0.0332141	0.193636	0.499461	No
SeqId_9744_139	Q8WW22	DNAJA4	DnaJ homolog subfamily A member 4	1.04896	0.0386205	0.194212	0.500531	No
SeqId_6473_55	Q9NP55	BPIFA1	BPI fold-containing family A member 1	0.954436	0.0342882	0.194252	0.500531	No
SeqId_9865_40	P63146	UBE2B	Ubiquitin-conjugating enzyme E2 B	0.954877	0.0339896	0.194579	0.50109	No
SeqId_2806_49	P36896	ACVR1B	Activin receptor type-1B	1.04824	0.0380769	0.194672	0.50109	No
SeqId_5023_23	P30566	ADSL	Adenylosuccinate lyase	1.04848	0.0383002	0.194965	0.501584	No
SeqId_8794_13	P16444	DPEP1	Dipeptidase 1	1.04935	0.0390411	0.195443	0.502145	No
SeqId_13954_9	Q96EK6	GNPNAT1	Glucosamine 6-phosphate N-acetyltransferase	1.05587	0.0443427	0.195517	0.502145	No
SeqId_19488_1	O75340	PDCD6	Programmed cell death protein 6	1.04781	0.037806	0.19555	0.502145	No
SeqId_10558_26	Q9HC56	PCDH9	Protocadherin-9	1.04698	0.0371392	0.195619	0.502145	No
SeqId_6464_40	Q6DKI7	PVRIG	Transmembrane protein PVRIG	0.955355	0.0337225	0.195701	0.502145	No
SeqId_7960_53	Q6S5H5	POTEG	POTE ankyrin domain family member G	1.04612	0.0364649	0.195791	0.502145	No
SeqId_17761_2	Q9UKK9	NUDT5	ADP-sugar pyrophosphatase	1.04791	0.0379269	0.195973	0.502353	No
SeqId_8043_153	P49747	COMP	Cartilage oligomeric matrix protein	1.04845	0.0384536	0.197008	0.504197	No
SeqId_12689_56	O15143	ARPC1B	Actin-related protein 2/3 complex subunit 1B	1.05325	0.0423535	0.197024	0.504197	No
SeqId_12646_2	Q96AT9	RPE	Ribulose-phosphate 3-epimerase	1.05121	0.0407021	0.197094	0.504197	No
SeqId_9294_45	P55001	MFAP2	Microfibrillar-associated protein 2	1.05727	0.0456443	0.1971	0.504197	No
SeqId_12449_16	O43447	PPIH	Peptidyl-prolyl cis-trans isomerase H	1.05202	0.0413776	0.197269	0.504371	No
SeqId_3894_15	Q9UJ70	NAGK	N-acetyl-D-glucosamine kinase	1.04884	0.0388099	0.197479	0.504646	No
SeqId_11406_82	Q9UKU7	ACAD8	Isobutyryl-CoA dehydrogenase, mitochondrial	0.955912	0.0334727	0.197867	0.505376	No
SeqId_8462_18	P01241	GH1	Somatotropin	1.04679	0.037194	0.198121	0.505595	No
SeqId_5708_1	Q969E1	LEAP2	Liver-expressed antimicrobial peptide 2	1.04609	0.036632	0.198157	0.505595	No
SeqId_7185_29	P40197	GP5	Platelet glycoprotein V	0.950624	0.0374228	0.198346	0.505818	No
SeqId_4151_6	P00747	PLG	Plasminogen	0.952519	0.0360488	0.198669	0.505955	No
SeqId_11333_82	P42331	ARHGAP25	Rho GTPase-activating protein 25	1.05361	0.0428132	0.198698	0.505955	No
SeqId_16927_9	P00488|P05160	F13A1 F13B	Coagulation factor XIII	0.952015	0.036425	0.198706	0.505955	No
SeqId_8347_222	Q9H1M3	DEFB129	Beta-defensin 129	0.956185	0.0333446	0.198865	0.5061	No
SeqId_13547_5	P34969	HTR7	5-hydroxytryptamine receptor 7	0.956447	0.0331639	0.199054	0.506322	No
SeqId_6064_4	Q9BS26	ERP44	Endoplasmic reticulum resident protein 44	1.05115	0.0408419	0.199201	0.506434	No
SeqId_9936_27	Q8TBB1	LNX1	E3 ubiquitin-protein ligase LNX	0.955921	0.0336063	0.199744	0.507555	No
SeqId_9350_3	Q6MZW2	FSTL4	Follistatin-related protein 4	0.955219	0.0341927	0.200578	0.50927	No
SeqId_18866_8	Q96LZ3	PPP3R2	Calcineurin subunit B type 2	0.955795	0.0337662	0.200625	0.50927	No
SeqId_17837_5	O15247	CLIC2	Chloride intracellular channel protein 2	1.04951	0.0396425	0.200791	0.509431	No
SeqId_11348_132	O15460	P4HA2	Prolyl 4-hydroxylase subunit alpha-2	0.954178	0.0350022	0.201022	0.509755	No
SeqId_13513_174	Q9Y6X2	PIAS3	E3 SUMO-protein ligase PIAS3	0.955312	0.0341683	0.201177	0.509888	No
SeqId_12022_12	Q13485	SMAD4	Mothers against decapentaplegic homolog 4	1.05168	0.041487	0.201517	0.510489	No
SeqId_12374_8	Q15102	PAFAH1B3	Platelet-activating factor acetylhydrolase IB subunit gamma	0.953916	0.035278	0.202045	0.5112	No
SeqId_9757_29	Q8N8S7	ENAH	Protein enabled homolog	1.05157	0.0414514	0.202065	0.5112	No
SeqId_12737_12	Q14651	PLS1	Plastin-1	1.04676	0.0375235	0.20241	0.5112	No
SeqId_7930_3	Q9Y3B2	EXOSC1	Exosome complex component CSL4	0.955415	0.0341888	0.202462	0.5112	No
SeqId_3423_59	P23946	CMA1	Chymase	0.955758	0.0339375	0.202537	0.5112	No
SeqId_11098_1	O00764	PDXK	Pyridoxal kinase	1.04748	0.0381314	0.202563	0.5112	No
SeqId_9276_7	P48052	CPA2	Carboxypeptidase A2	0.956268	0.0335675	0.202696	0.5112	No
SeqId_18189_12	Q9BRG1	VPS25	Vacuolar protein-sorting-associated protein 25	1.05149	0.0414414	0.202704	0.5112	No
SeqId_10880_38	P0C2L3	FAM163B	Protein FAM163B	1.04757	0.0382196	0.202731	0.5112	No
SeqId_19259_176	P05198	EIF2S1	Eukaryotic translation initiation factor 2 subunit 1	1.05345	0.0430749	0.202898	0.5112	No
SeqId_15432_1	Q9NRC9	OTOR	Otoraplin	0.955998	0.033787	0.202933	0.5112	No
SeqId_9114_84	Q5DID0	UMODL1	Uromodulin-like 1	0.954722	0.0347683	0.203254	0.511567	No
SeqId_19316_2	Q8IWL3	HSCB	Iron-sulfur cluster co-chaperone protein HscB, mitochondrial	0.95707	0.0330101	0.203303	0.511567	No
SeqId_19353_25	Q86WC4	OSTM1	Osteopetrosis-associated transmembrane protein 1	1.04566	0.0367069	0.203412	0.511567	No
SeqId_17770_42	O43402	EMC8	ER membrane protein complex subunit 8	1.04827	0.0388592	0.203491	0.511567	No
SeqId_17345_12	Q8N4Q0	ZADH2	Prostaglandin reductase 3	0.953481	0.0357502	0.203915	0.512372	No
SeqId_6994_19	Q9UK00	C3orf18	Uncharacterized protein C3orf18	0.955886	0.0339629	0.204152	0.512708	No
SeqId_5250_53	P12268	IMPDH2	Inosine-5'-monophosphate dehydrogenase 2	0.953463	0.0357982	0.204351	0.512947	No
SeqId_11288_26	P49902	NT5C2	Cytosolic purine 5'-nucleotidase	1.04953	0.0399933	0.204559	0.513086	No
SeqId_7210_25	P51693	APLP1	Amyloid-like protein 1	0.950029	0.038392	0.204613	0.513086	No
SeqId_12357_41	O95721	SNAP29	Synaptosomal-associated protein 29	0.955223	0.0345158	0.204865	0.513458	No
SeqId_3347_9	P25098	ADRBK1	beta-adrenergic receptor kinase 1	1.0555	0.0449949	0.205133	0.513667	No
SeqId_12855_16	Q9NQ75	CASS4	Cas scaffolding protein family member 4	1.04736	0.0382474	0.205156	0.513667	No
SeqId_10539_30	Q8TCZ2	CD99L2	CD99 antigen-like protein 2	0.955118	0.0346526	0.205621	0.514312	No
SeqId_3316_58	P05546	SERPIND1	Heparin cofactor 2	0.954305	0.0352688	0.205674	0.514312	No
SeqId_6471_53	Q92496	CFHR4	Complement factor H-related protein 4	1.04555	0.0368068	0.205778	0.514312	No
SeqId_15402_2	P41134	ID1	DNA-binding protein inhibitor ID-1	1.04549	0.0367658	0.205832	0.514312	No
SeqId_19372_7	Q7Z553	MDGA2	MAM domain-containing glycosylphosphatidylinositol anchor protein 2	0.95534	0.0345083	0.205933	0.514312	No
SeqId_13093_6	Q8WVN6	SECTM1	Secreted and transmembrane protein 1	1.05347	0.0433936	0.20605	0.514346	No
SeqId_11265_8	P00352	ALDH1A1	Retinal dehydrogenase 1	0.954826	0.0349217	0.206259	0.51449	No
SeqId_7045_4	Q12983	BNIP3	BCL2/adenovirus E1B 19 kDa protein-interacting protein 3	1.04692	0.0379942	0.206414	0.51449	No
SeqId_5105_2	Q9BZR6	RTN4R	Reticulon-4 receptor	0.946623	0.0411052	0.206493	0.51449	No
SeqId_6226_69	Q8IYU8	EFHA1	Calcium uptake protein 2, mitochondrial	1.05039	0.0408897	0.206621	0.51449	No
SeqId_2421_7	P23560	BDNF	Brain-derived neurotrophic factor	1.04942	0.0400871	0.206674	0.51449	No
SeqId_10521_10	Q9BRK3	MXRA8	Matrix-remodeling-associated protein 8	1.05265	0.0427779	0.20673	0.51449	No
SeqId_8250_2	Q12913	PTPRJ	Receptor-type tyrosine-protein phosphatase eta	0.949849	0.0387424	0.207142	0.515035	No
SeqId_10842_7	Q9P109	GCNT4	Beta-1,3-galactosyl-O-glycosyl-glycoprotein beta-1,6-N-acetylglucosaminyltransferase 4	0.956538	0.0336949	0.207157	0.515035	No
SeqId_9271_101	Q13586	STIM1	Stromal interaction molecule 1	0.956873	0.0334587	0.207398	0.515375	No
SeqId_19161_1	Q9Y4E8	USP15	Ubiquitin carboxyl-terminal hydrolase 15	1.04809	0.0390698	0.207685	0.515829	No
SeqId_6283_60	Q8IX19	MCEMP1	Mast cell-expressed membrane protein 1	0.956616	0.0336857	0.207827	0.515924	No
SeqId_13393_46	Q9BUN8	DERL1	Derlin-1	1.04829	0.0392654	0.207986	0.516059	No
SeqId_9932_49	O95754	SEMA4F	Semaphorin-4F	0.956332	0.0339214	0.208102	0.516089	No
[truncated: 2,957 more rows]

## Sheet: Table S2 - Protein Frailty
Table S2. Proteins associated with prevalent frailty in the ARIC study
Seq ID	Uniprot ID	Entrez Gene Symbol	Target Full Name	OR	SE	p-value	FDR p-value	Significance	Significance with prefrailty	Replication in CHS
SeqId_15640_54	Q01995	TAGLN	Transgelin	2.42804	0.223739	6.16e-22	3.05e-18	Bonferroni	Bonferroni	Bonferroni
SeqId_4834_61	P29317	EPHA2	Ephrin type-A receptor 2	2.14741	0.179254	5.4e-20	1.34e-16	Bonferroni	Bonferroni	FDR
SeqId_13118_5	Q9H4F8	SMOC1	SPARC-related modular calcium-binding protein 1	1.90334	0.135471	1.53e-19	2.53e-16	Bonferroni	Bonferroni	FDR
SeqId_4374_45	Q99988	GDF15	Growth/differentiation factor 15	2.16876	0.186483	2.19e-19	2.71e-16	Bonferroni	Bonferroni	FDR
SeqId_2948_58	P10912	GHR	Growth hormone receptor	0.472753	0.0404617	2.07e-18	1.85e-15	Bonferroni	Bonferroni	Bonferroni
SeqId_2944_66	P41271	NBL1	Neuroblastoma suppressor of tumorigenicity 1	2.26916	0.212639	2.24e-18	1.85e-15	Bonferroni	Bonferroni	FDR
SeqId_11109_56	Q4LDE5	SVEP1	Sushi, von Willebrand factor type A, EGF and pentraxin domain-containing protein 1	1.75664	0.117038	2.76e-17	1.95e-14	Bonferroni	Bonferroni	Bonferroni
SeqId_2602_2	O15123	ANGPT2	Angiopoietin-2	1.86393	0.137634	3.37e-17	2.09e-14	Bonferroni	Bonferroni	FDR
SeqId_5463_22	P54826	GAS1	Growth arrest-specific protein 1	2.06461	0.178875	5.89e-17	2.93e-14	Bonferroni	Bonferroni	FDR
SeqId_7861_9	Q01974	ROR2	Tyrosine-protein kinase transmembrane receptor ROR2	1.93719	0.153097	5.92e-17	2.93e-14	Bonferroni	Bonferroni	Bonferroni
SeqId_10702_1	Q2UY09	COL28A1	Collagen alpha-1(XXVIII) chain	2.23635	0.215681	7.11e-17	2.94e-14	Bonferroni	Bonferroni	Bonferroni
SeqId_2654_19	P19438	TNFRSF1A	Tumor necrosis factor receptor superfamily member 1A	2.44229	0.261432	7.32e-17	2.94e-14	Bonferroni	Bonferroni	Bonferroni
SeqId_11196_31	P12111	COL6A3	Collagen alpha-3(VI) chain	2.21499	0.211317	7.71e-17	2.94e-14	Bonferroni	Bonferroni	Bonferroni
SeqId_11178_21	Q4LDE5	SVEP1	Sushi, von Willebrand factor type A, EGF and pentraxin domain-containing protein 1	1.74873	0.119311	2.58e-16	9.12e-14	Bonferroni	Bonferroni	Bonferroni
SeqId_8469_41	P18065	IGFBP2	Insulin-like growth factor-binding protein 2	2.0774	0.189711	1.19e-15	3.92e-13	Bonferroni	Bonferroni	Bonferroni
SeqId_15336_7	Q8WWX9	SELM	Selenoprotein M	2.01873	0.185829	2.33e-14	7.21e-12	Bonferroni	Bonferroni	No
SeqId_13524_25	Q96MM7	HS6ST2	Heparan-sulfate 6-O-sulfotransferase 2	1.71658	0.122289	3.33e-14	9.71e-12	Bonferroni	Bonferroni	No
SeqId_9266_1	Q9NP99	TREM1	Triggering receptor expressed on myeloid cells 1	1.85389	0.151223	3.8e-14	1.05e-11	Bonferroni	Bonferroni	FDR
SeqId_13463_1	Q92626	PXDN	Peroxidasin homolog	2.32645	0.263396	8.81e-14	2.3e-11	Bonferroni	Bonferroni	Bonferroni
SeqId_3045_72	P21246	PTN	Pleiotrophin	1.80042	0.143562	1.65e-13	4.09e-11	Bonferroni	Bonferroni	No
SeqId_13565_2	Q08999	RBL2	Retinoblastoma-like protein 2	1.68514	0.121341	4.26e-13	1e-10	Bonferroni	Bonferroni	FDR
SeqId_16614_27	Q2MKA7	RSPO1	R-spondin-1	1.71504	0.131451	1.95e-12	4.39e-10	Bonferroni	Bonferroni	FDR
SeqId_9321_400	P08949	NMB	Neuromedin-B	1.57575	0.101965	2.1e-12	4.53e-10	Bonferroni	Bonferroni	No
SeqId_9234_8	Q9GZX9	TWSG1	Twisted gastrulation protein homolog 1	1.79872	0.151193	2.86e-12	5.91e-10	Bonferroni	Bonferroni	No
SeqId_6036_78	Q5JZY3	EPHA10		1.60812	0.109889	3.6e-12	7.13e-10	Bonferroni	Bonferroni	FDR
SeqId_7211_2	P07998	RNASE1	Ribonuclease pancreatic	2.2165	0.254902	4.48e-12	8.55e-10	Bonferroni	Bonferroni	Bonferroni
SeqId_4297_62	Q9HCB6	SPON1	Spondin-1	1.60855	0.111165	6.07e-12	1.09e-09	Bonferroni	Bonferroni	No
SeqId_13112_179	Q12841	FSTL1	Follistatin-related protein 1	1.66493	0.123443	6.17e-12	1.09e-09	Bonferroni	Bonferroni	FDR
SeqId_8368_102	P20333	TNFRSF1B	Tumor necrosis factor receptor superfamily member 1B	1.8066	0.155785	6.94e-12	1.19e-09	Bonferroni	Bonferroni	Bonferroni
SeqId_3220_40	P07949	RET	Proto-oncogene tyrosine-protein kinase receptor Ret	0.578702	0.0467237	1.25e-11	2.01e-09	Bonferroni	Bonferroni	FDR
SeqId_9316_67	Q9HC57	WFDC1	WAP four-disulfide core domain protein 1	1.82571	0.162249	1.26e-11	2.01e-09	Bonferroni	Bonferroni	No
SeqId_19601_15	Q96DX5	ASB9	Ankyrin repeat and SOCS box protein 9	1.58525	0.107963	1.33e-11	2.06e-09	Bonferroni	Bonferroni	No
SeqId_2765_4	O95390|O14793	GDF11 MSTN	Growth/differentiation factor 11/8	0.57015	0.0474615	1.48e-11	2.23e-09	Bonferroni	Bonferroni	FDR
SeqId_2609_59	P01034	CST3	Cystatin-C	2.50783	0.342561	1.69e-11	2.46e-09	Bonferroni	FDR	FDR
SeqId_16610_13	Q7Z4F1	LRP10	Low-density lipoprotein receptor-related protein 10	1.69393	0.133793	2.51e-11	3.55e-09	Bonferroni	Bonferroni	No
SeqId_3516_60	P48061	CXCL12	Stromal cell-derived factor 1	1.66047	0.126264	2.58e-11	3.55e-09	Bonferroni	FDR	No
SeqId_13122_19	O43155	FLRT2	Leucine-rich repeat transmembrane protein FLRT2	1.69904	0.135543	3.05e-11	4.08e-09	Bonferroni	Bonferroni	FDR
SeqId_4968_50	P40121	CAPG	Macrophage-capping protein	1.62594	0.119781	4.16e-11	5.42e-09	Bonferroni	Bonferroni	No
SeqId_5630_48	Q9UGN4	CD300A	CMRF35-like molecule 8	1.80806	0.162955	4.99e-11	6.18e-09	Bonferroni	FDR	No
SeqId_4153_11	P01011	SERPINA3	Alpha-1-antichymotrypsin complex	1.57305	0.108475	5.05e-11	6.18e-09	Bonferroni	FDR	Bonferroni
SeqId_12988_49	Q01844	EWSR1	RNA-binding protein EWS	1.64034	0.123609	5.11e-11	6.18e-09	Bonferroni	Bonferroni	FDR
SeqId_4982_54	P19957	PI3	Elafin	1.71796	0.141895	5.69e-11	6.63e-09	Bonferroni	FDR	No
SeqId_2597_8	P15692	VEGFA	Vascular endothelial growth factor A	1.59888	0.114557	5.75e-11	6.63e-09	Bonferroni	Bonferroni	No
SeqId_6367_66	Q06828	FMOD	fibromodulin	1.59989	0.114951	6.13e-11	6.9e-09	Bonferroni	Bonferroni	No
SeqId_12370_30	Q13790	APOF	Apolipoprotein F	1.78399	0.158124	6.55e-11	7.21e-09	Bonferroni	FDR	FDR
SeqId_15441_6	P17900	GM2A	Ganglioside GM2 activator	1.82292	0.167852	6.99e-11	7.53e-09	Bonferroni	FDR	FDR
SeqId_3457_57	Q15063	POSTN	Periostin	1.58777	0.113302	9.24e-11	9.74e-09	Bonferroni	Bonferroni	No
SeqId_8304_50	O00300	TNFRSF11B	Tumor necrosis factor receptor superfamily member 11B	1.58881	0.113826	1.03e-10	1.06e-08	Bonferroni	Bonferroni	No
SeqId_13133_73	Q8N2S1	LTBP4	Latent-transforming growth factor beta-binding protein 4	1.61814	0.120975	1.21e-10	1.23e-08	Bonferroni	Bonferroni	No
SeqId_4721_54	Q07654	TFF3	Trefoil factor 3	1.65043	0.1286	1.27e-10	1.26e-08	Bonferroni	Bonferroni	No
SeqId_9468_8	Q12907	LMAN2	Vesicular integral-membrane protein VIP36	1.80291	0.166101	1.58e-10	1.53e-08	Bonferroni	Bonferroni	FDR
SeqId_13098_93	O43915	FIGF	Vascular endothelial growth factor D	1.62191	0.122777	1.68e-10	1.6e-08	Bonferroni	Bonferroni	No
SeqId_4194_26	Q92688	ANP32B	Acidic leucine-rich nuclear phosphoprotein 32 family member B	1.47582	0.0907995	2.51e-10	2.35e-08	Bonferroni	Bonferroni	No
SeqId_13095_51	P05451	REG1A	Lithostathine-1-alpha	1.60179	0.120031	3.24e-10	2.97e-08	Bonferroni	FDR	Bonferroni
SeqId_2652_15	Q03405	PLAUR	Urokinase plasminogen activator surface receptor	1.63112	0.1276	3.99e-10	3.6e-08	Bonferroni	Bonferroni	No
SeqId_3362_61	Q9BU40	CHRDL1	Chordin-like protein 1	1.68935	0.142701	5.39e-10	4.77e-08	Bonferroni	FDR	No
SeqId_11388_75	Q14508	WFDC2	WAP four-disulfide core domain protein 2	1.87157	0.189518	6.03e-10	5.24e-08	Bonferroni	Bonferroni	FDR
SeqId_7145_1	Q06033	ITIH3	Inter-alpha-trypsin inhibitor heavy chain H3	1.60328	0.12282	7.18e-10	6.13e-08	Bonferroni	Bonferroni	Bonferroni
SeqId_11462_8	O43251	RBFOX2	RNA binding protein fox-1 homolog 2	1.47333	0.0932105	9.05e-10	7.57e-08	Bonferroni	FDR	No
SeqId_15653_9	Q03692	COL10A1	Collagen alpha-1(X) chain	1.45006	0.0880011	9.17e-10	7.57e-08	Bonferroni	Bonferroni	No
SeqId_3221_54	Q8N474	SFRP1	Secreted frizzled-related protein 1	1.4541	0.0892211	1.05e-09	8.53e-08	Bonferroni	Bonferroni	No
SeqId_2851_63	P01031	C5	C5a anaphylatoxin	1.56352	0.115386	1.39e-09	1.11e-07	Bonferroni	FDR	No
SeqId_18930_28	O94813	SLIT2	Slit homolog 2 protein	1.47492	0.0946722	1.41e-09	1.11e-07	Bonferroni	Bonferroni	No
SeqId_15530_33	P54760	EPHB4	Ephrin type-B receptor 4	1.64936	0.136651	1.55e-09	1.2e-07	Bonferroni	Bonferroni	FDR
SeqId_3438_10	O95633	FSTL3	Follistatin-related protein 3	1.79782	0.175363	1.82e-09	1.38e-07	Bonferroni	Bonferroni	FDR
SeqId_13697_51	P21695	GPD1	Glycerol-3-phosphate dehydrogenase [NAD(+)], cytoplasmic	0.633789	0.0481394	1.92e-09	1.44e-07	Bonferroni	FDR	No
SeqId_3485_28	P61769	B2M	Beta-2-microglobulin	1.79283	0.174629	2.05e-09	1.52e-07	Bonferroni	Bonferroni	FDR
SeqId_15394_79	Q8IZJ1	UNC5B	Netrin receptor UNC5B	1.68313	0.146907	2.44e-09	1.78e-07	Bonferroni	Bonferroni	No
SeqId_11212_7	Q8NBS9	TXNDC5	Thioredoxin domain-containing protein 5	1.48355	0.0987696	3.13e-09	2.25e-07	Bonferroni	Bonferroni	No
SeqId_2614_28	P52798	EFNA4	Ephrin-A4	1.55519	0.116028	3.24e-09	2.26e-07	Bonferroni	Bonferroni	No
SeqId_13126_52	Q02487	DSC2	Desmocollin-2	1.6385	0.136691	3.24e-09	2.26e-07	Bonferroni	FDR	FDR
SeqId_5701_81	P05452	CLEC3B	Tetranectin	0.652501	0.0471558	3.47e-09	2.39e-07	Bonferroni	FDR	FDR
SeqId_8007_19	P07858	CTSB	Cathepsin B	1.57222	0.120911	4.01e-09	2.72e-07	Bonferroni	Bonferroni	No
SeqId_7776_20	Q8IZJ1	UNC5B	Netrin receptor UNC5B	1.70217	0.15435	4.47e-09	2.99e-07	Bonferroni	Bonferroni	No
SeqId_3339_33	P35442	THBS2	Thrombospondin-2	1.50655	0.105688	5.16e-09	3.41e-07	Bonferroni	Bonferroni	FDR
SeqId_14144_3	Q7L7L0	HIST3H2A	Histone H2A type 3	1.46493	0.096355	6.45e-09	4.2e-07	Bonferroni	FDR	No
SeqId_2615_60	P52803	EFNA5	Ephrin-A5	1.60649	0.131584	7.14e-09	4.55e-07	Bonferroni	Bonferroni	No
SeqId_3554_24	Q15848	ADIPOQ	Adiponectin	1.57068	0.12255	7.17e-09	4.55e-07	Bonferroni	Bonferroni	FDR
SeqId_16770_3	P48304	REG1B	Lithostathine-1-beta	1.54342	0.115794	7.26e-09	4.55e-07	Bonferroni	FDR	Bonferroni
SeqId_19127_1	O14558	HSPB6	Heat shock protein beta-6	1.63102	0.138794	8.98e-09	5.56e-07	Bonferroni	FDR	FDR
SeqId_10419_1	Q6ZMJ2	SCARA5	Scavenger receptor class A member 5	1.47946	0.101019	9.68e-09	5.92e-07	Bonferroni	Bonferroni	Bonferroni
SeqId_9278_9	P48061	CXCL12	Stromal cell-derived factor 1	1.48032	0.101349	1.01e-08	6.09e-07	Bonferroni	Not significant at FDR level	No
SeqId_8480_29	Q12805	EFEMP1	EGF-containing fibulin-like extracellular matrix protein 1	1.58901	0.128867	1.13e-08	6.73e-07	Bonferroni	Bonferroni	FDR
SeqId_3152_57	P20333	TNFRSF1B	Tumor necrosis factor receptor superfamily member 1B	1.55592	0.120849	1.26e-08	7.43e-07	Bonferroni	FDR	Bonferroni
SeqId_14037_18	Q9H6Z4	RANBP3	Ran-binding protein 3	1.52359	0.11325	1.47e-08	8.58e-07	Bonferroni	Bonferroni	Bonferroni
SeqId_17781_191	Q9H492	MAP1LC3A	Microtubule-associated proteins 1A/1B light chain 3A	1.5384	0.117821	1.86e-08	1.07e-06	Bonferroni	Bonferroni	FDR
SeqId_6234_74	Q6UXI7	VIT	Vitrin	1.56889	0.125904	2e-08	1.14e-06	Bonferroni	FDR	No
SeqId_14143_8	Q16778	HIST2H2BE	Histone H2B type 2-E	1.48548	0.105413	2.45e-08	1.38e-06	Bonferroni	FDR	No
SeqId_11192_168	Q9GZM7	TINAGL1	Tubulointerstitial nephritis antigen-like	1.47192	0.102471	2.81e-08	1.57e-06	Bonferroni	FDR	No
SeqId_15472_16	Q86VZ4	LRP11	Low-density lipoprotein receptor-related protein 11	1.58998	0.133027	2.98e-08	1.64e-06	Bonferroni	Bonferroni	No
SeqId_8099_42	Q9BUD6	SPON2	Spondin-2	1.5976	0.135373	3.22e-08	1.75e-06	Bonferroni	Bonferroni	No
SeqId_3415_61	P21815	IBSP	Bone sialoprotein 2	1.41596	0.0893332	3.53e-08	1.9e-06	Bonferroni	FDR	No
SeqId_13094_75	Q9BXY4	RSPO3	R-spondin-3	1.385	0.0821327	3.97e-08	2.11e-06	Bonferroni	FDR	No
SeqId_15503_15	O00292	LEFTY2	Left-right determination factor 2	1.55992	0.127387	5.19e-08	2.73e-06	Bonferroni	Bonferroni	FDR
SeqId_2677_1	P00533	EGFR	Epidermal growth factor receptor	0.632041	0.0532817	5.26e-08	2.74e-06	Bonferroni	Bonferroni	Bonferroni
SeqId_3060_43	P02748	C9	Complement component C9	1.55774	0.127405	5.98e-08	3.09e-06	Bonferroni	FDR	FDR
SeqId_15304_1	Q06141	REG3A	Regenerating islet-derived protein 3-alpha	1.51609	0.11821	9.44e-08	4.82e-06	Bonferroni	FDR	FDR
SeqId_18823_52	Q8N257	HIST3H2BB	Histone H2B type 3-B	1.44275	0.099823	1.17e-07	5.93e-06	Bonferroni	FDR	No
SeqId_9002_36	Q86U17	SERPINA11	Serpin A11	1.54435	0.127045	1.27e-07	6.36e-06	Bonferroni	Bonferroni	No
SeqId_5654_70	Q96JJ7	TMX3	Protein disulfide-isomerase TMX3	1.40882	0.0919364	1.5e-07	7.44e-06	Bonferroni	Not significant at FDR level	No
SeqId_6557_50	Q8TF66	LRRC15	Leucine-rich repeat-containing protein 15	1.44485	0.101419	1.58e-07	7.76e-06	Bonferroni	FDR	FDR
SeqId_9876_20	P09972	ALDOC	Fructose-bisphosphate aldolase C	0.637152	0.0549503	1.73e-07	8.39e-06	Bonferroni	Not significant at FDR level	No
SeqId_16785_45	Q01523	DEFA5	Defensin-5	1.44703	0.103162	2.18e-07	1.05009e-05	Bonferroni	Not significant at FDR level	FDR
SeqId_10758_2	O60938	KERA	Keratocan	1.37992	0.0858615	2.27e-07	1.08361e-05	Bonferroni	Bonferroni	No
SeqId_2436_49	Q9H2A7	CXCL16	C-X-C motif chemokine 16	1.46916	0.109634	2.53e-07	1.19623e-05	Bonferroni	FDR	No
SeqId_6462_12	Q99727	TIMP4	Metalloproteinase inhibitor 4	1.44382	0.103151	2.73e-07	1.27714e-05	Bonferroni	Bonferroni	FDR
SeqId_7244_16	Q9H665	IGFLR1	IGF-like family receptor 1	1.5024	0.119003	2.76e-07	1.27779e-05	Bonferroni	Bonferroni	No
SeqId_8265_225	P42167	TMPO	Lamina-associated polypeptide 2, isoforms beta/gamma	1.44148	0.102698	2.86e-07	1.31131e-05	Bonferroni	Bonferroni	FDR
SeqId_9359_9	Q6UY11	DLK2	Protein delta homolog 2	1.53728	0.128902	2.92e-07	1.32856e-05	Bonferroni	Bonferroni	No
SeqId_7841_84	Q96AP7	ESAM	Endothelial cell-selective adhesion molecule	1.57815	0.140703	3.1e-07	1.39521e-05	Bonferroni	Bonferroni	No
SeqId_5315_22	P45379	TNNT2	Troponin T, cardiac muscle	1.41589	0.0967981	3.64e-07	1.62606e-05	Bonferroni	FDR	FDR
SeqId_10575_31	Q9UHX1	PUF60	Poly(U)-binding-splicing factor PUF60	1.4344	0.101828	3.74e-07	1.65582e-05	Bonferroni	Bonferroni	No
SeqId_5456_59	Q96KN2	CNDP1	Beta-Ala-His dipeptidase	0.715409	0.0471815	3.81e-07	1.67181e-05	Bonferroni	Bonferroni	No
SeqId_8956_96	Q96GP6	SCARF2	Scavenger receptor class F member 2	1.43011	0.100973	4.04e-07	1.75751e-05	Bonferroni	FDR	No
SeqId_15494_11	Q14512	FGFBP1	Fibroblast growth factor-binding protein 1	1.38333	0.0888195	4.33e-07	1.85184e-05	Bonferroni	FDR	No
SeqId_17224_12	P20774	OGN	Mimecan	1.37958	0.0878428	4.34e-07	1.85184e-05	Bonferroni	FDR	No
SeqId_13676_46	P09529	INHBB	Inhibin beta B chain	1.48909	0.117845	4.87e-07	2.06411e-05	Bonferroni	Bonferroni	No
SeqId_19555_1	P61956	SUMO2	Small ubiquitin-related modifier 2	1.48682	0.11733	5e-07	2.09991e-05	Bonferroni	FDR	No
SeqId_6291_55	Q9BQT9	CLSTN3	Calsyntenin-3	1.38278	0.0892107	5.07e-07	2.11238e-05	Bonferroni	Bonferroni	No
SeqId_5131_15	Q9NS68	TNFRSF19	Tumor necrosis factor receptor superfamily member 19	1.38915	0.0909989	5.23e-07	2.16044e-05	Bonferroni	Not significant at FDR level	No
SeqId_13950_9	Q9Y5P4	COL4A3BP	Collagen type IV alpha-3-binding protein	1.47948	0.116051	5.93e-07	2.42796e-05	Bonferroni	Bonferroni	Bonferroni
SeqId_18185_118	P05062	ALDOB	Fructose-bisphosphate aldolase B	0.669745	0.05385	6.18e-07	2.50913e-05	Bonferroni	Not significant at FDR level	No
SeqId_14124_6	O43921	EFNA2	Ephrin-A2	1.47336	0.114603	6.28e-07	2.52982e-05	Bonferroni	Bonferroni	No
SeqId_8005_1	P84157	MXRA7	Matrix-remodeling-associated protein 7	1.41407	0.0985519	6.65e-07	2.65717e-05	Bonferroni	FDR	No
SeqId_9525_1	Q13308	PTK7	Inactive tyrosine-protein kinase 7	1.41913	0.100054	6.87e-07	2.72505e-05	Bonferroni	FDR	FDR
SeqId_15559_5	P58335	ANTXR2	Anthrax toxin receptor 2	0.678541	0.0531529	7.39e-07	2.88953e-05	Bonferroni	FDR	FDR
SeqId_6296_36	Q8WWZ8	OIT3	Oncoprotein-induced transcript 3 protein	1.39514	0.0938463	7.41e-07	2.88953e-05	Bonferroni	Bonferroni	No
SeqId_15565_102	Q8WXI7	MUC16	Mucin-16	1.36862	0.0871351	8.27e-07	3.20299e-05	Bonferroni	Bonferroni	No
SeqId_16616_137	P13929	ENO3	Beta-enolase	0.654381	0.0563983	8.64e-07	3.3181e-05	Bonferroni	FDR	FDR
SeqId_14054_17	Q13261	IL15RA	Interleukin-15 receptor subunit alpha	1.51441	0.128357	9.75e-07	3.71525e-05	Bonferroni	Bonferroni	FDR
SeqId_5688_65	Q9NTU7	CBLN4	Cerebellin-4	0.703856	0.0505569	1.01e-06	3.80118e-05	Bonferroni	Bonferroni	Bonferroni
SeqId_13113_7	P10451	SPP1	Osteopontin	1.34917	0.0826445	1.01e-06	3.80118e-05	Bonferroni	FDR	FDR
SeqId_7863_50	O00264	PGRMC1	Membrane-associated progesterone receptor component 1	1.40282	0.0973859	1.08e-06	4.03859e-05	Bonferroni	FDR	FDR
SeqId_4148_49	Q13219	PAPPA	Pappalysin-1	1.51079	0.128045	1.12e-06	4.15547e-05	Bonferroni	FDR	FDR
SeqId_11102_22	Q9BYZ8	REG4	Regenerating islet-derived protein 4	1.44534	0.109726	1.22e-06	4.48717e-05	Bonferroni	FDR	FDR
SeqId_2590_69	Q01973	ROR1	Inactive tyrosine-protein kinase transmembrane receptor ROR1	1.49197	0.123082	1.24e-06	4.50093e-05	Bonferroni	Bonferroni	No
SeqId_3325_2	O00339	MATN2	Matrilin-2	1.43575	0.107427	1.34e-06	4.84124e-05	Bonferroni	Bonferroni	No
SeqId_5364_7	Q01105	SET	Protein SET	0.684989	0.05385	1.49e-06	5.3448e-05	Bonferroni	Bonferroni	FDR
SeqId_15321_8	Q6PUV4	CPLX2	Complexin-2	1.50306	0.128192	1.77e-06	6.3121e-05	Bonferroni	Bonferroni	No
SeqId_12975_11	P35900	KRT20	Keratin, type I cytoskeletal 20	1.39387	0.0969488	1.8e-06	6.37432e-05	Bonferroni	Bonferroni	No
SeqId_3024_18	P08697	SERPINF2	Alpha-2-antiplasmin	0.708027	0.0515881	2.15e-06	7.55705e-05	Bonferroni	Bonferroni	No
SeqId_3580_25	P01009	SERPINA1	Alpha-1-antitrypsin	1.41315	0.103289	2.23e-06	7.7822e-05	Bonferroni	Bonferroni	No
SeqId_2643_57	P22223	CDH3	Cadherin-3	0.700322	0.0527993	2.3e-06	7.98215e-05	Bonferroni	Bonferroni	FDR
SeqId_8042_88	Q5DT21	SPINK9	Serine protease inhibitor Kazal-type 9	0.650517	0.0592296	2.33e-06	8.01441e-05	Bonferroni	Not significant at FDR level	No
SeqId_3042_7	P02144	MB	Myoglobin	0.653072	0.058947	2.35e-06	8.01506e-05	Bonferroni	Bonferroni	Bonferroni
SeqId_8325_37	P08319	ADH4	Alcohol dehydrogenase 4	0.679006	0.0556941	2.36e-06	8.01506e-05	Bonferroni	Not significant at FDR level	No
SeqId_17735_130	O95166	GABARAP	Gamma-aminobutyric acid receptor-associated protein	1.47108	0.120828	2.61e-06	8.79179e-05	Bonferroni	FDR	Bonferroni
SeqId_4763_31	P43652	AFM	Afamin	0.705016	0.0525003	2.68e-06	8.93724e-05	Bonferroni	FDR	No
SeqId_8080_24	Q1L6U9	MSMP	Prostate-associated microseminoprotein	0.702277	0.052884	2.69e-06	8.93724e-05	Bonferroni	Bonferroni	No
SeqId_3234_23	Q76M96	CCDC80	Coiled-coil domain-containing protein 80	1.40853	0.102987	2.8e-06	9.24811e-05	Bonferroni	FDR	No
SeqId_17456_53	Q8NBJ4	GOLM1	Golgi membrane protein 1	1.39721	0.0997923	2.83e-06	9.2723e-05	Bonferroni	FDR	No
SeqId_11514_196	P13987	CD59	CD59 glycoprotein	1.54834	0.144773	2.93e-06	9.55178e-05	Bonferroni	Bonferroni	No
SeqId_6561_77	F6PMQ5	LOC652493	Ig Kappa chain V-I region HK102- like	0.680803	0.0561167	3.09e-06	9.94785e-05	Bonferroni	FDR	Bonferroni
SeqId_15514_26	P06276	BCHE	Cholinesterase	0.721281	0.0505163	3.09e-06	9.94785e-05	Bonferroni	FDR	No
SeqId_8427_118	Q9BXY4	RSPO3	R-spondin-3	1.3094	0.0756923	3.11e-06	9.94785e-05	Bonferroni	Not significant at FDR level	No
SeqId_4496_60	P39900	MMP12	Macrophage metalloelastase	1.41939	0.106649	3.15e-06	9.98982e-05	Bonferroni	FDR	No
SeqId_4152_58	P03952	KLKB1	Plasma kallikrein	0.705916	0.0530901	3.65e-06	0.000115044	Bonferroni	Bonferroni	No
SeqId_9531_24	O00453	LST1	Leukocyte-specific transcript 1 protein	1.36545	0.0919462	3.73e-06	0.000117105	Bonferroni	FDR	FDR
SeqId_17327_3	Q9BT09	CNPY3	Protein canopy homolog 3	1.37604	0.0950566	3.82e-06	0.000119042	Bonferroni	Bonferroni	FDR
SeqId_5134_52	Q8TDQ0	HAVCR2	Hepatitis A virus cellular receptor 2	1.45012	0.116888	4.01e-06	0.000124293	Bonferroni	Bonferroni	No
SeqId_11277_23	P18850	ATF6	Cyclic AMP-dependent transcription factor ATF-6 alpha	0.696303	0.0546924	4.06e-06	0.000124427	Bonferroni	FDR	No
SeqId_8484_24	P41159	LEP	Leptin	0.612638	0.0651452	4.07e-06	0.000124427	Bonferroni	FDR	FDR
SeqId_2991_9	P14778	IL1R1	Interleukin-1 receptor type 1	1.40112	0.102776	4.27e-06	0.000129674	Bonferroni	Bonferroni	No
SeqId_8323_163	Q07654	TFF3	Trefoil factor 3	1.37031	0.0939301	4.31e-06	0.000130185	Bonferroni	FDR	No
SeqId_17682_1	P15529	CD46	Membrane cofactor protein	1.43177	0.111877	4.36e-06	0.000131009	Bonferroni	FDR	No
SeqId_4234_8	Q01638	IL1RL1	Interleukin-1 receptor-like 1	1.40293	0.103717	4.66e-06	0.000139091	Bonferroni	Bonferroni	No
SeqId_6605_17	P35858	IGFALS	Insulin-like growth factor-binding protein complex acid labile subunit	0.719625	0.0519827	5.24e-06	0.000155443	Bonferroni	Bonferroni	No
SeqId_4931_59	P13726	F3	Tissue Factor	1.34136	0.0865089	5.27e-06	0.000155443	Bonferroni	FDR	No
SeqId_6713_4	Q86VZ4	LRP11	Low-density lipoprotein receptor-related protein 11	1.41518	0.108135	5.5e-06	0.000161387	Bonferroni	FDR	No
SeqId_11142_11	O95841	ANGPTL1	Angiopoietin-related protein 1	1.34903	0.0889101	5.56e-06	0.000162016	Bonferroni	FDR	No
SeqId_5532_53	P11362	FGFR1	Fibroblast growth factor receptor 1	1.38971	0.100733	5.62e-06	0.000162808	Bonferroni	FDR	No
SeqId_2968_61	O95150	TNFSF15	Tumor necrosis factor ligand superfamily member 15	1.35639	0.091198	5.8e-06	0.00016702	Bonferroni	FDR	FDR
SeqId_3805_16	Q9NQ30	ESM1	Endothelial cell-specific molecule 1	1.37752	0.097351	5.84e-06	0.000167305	Bonferroni	FDR	No
SeqId_4469_78	Q7LFX5	CHST15	Carbohydrate sulfotransferase 15	1.37065	0.0954127	5.92e-06	0.000168578	Bonferroni	Bonferroni	No
SeqId_6022_57	Q99435	NELL2	Protein kinase C-binding protein NELL2	1.3659	0.0940839	5.99e-06	0.000169543	Bonferroni	FDR	No
SeqId_3083_71	Q9HAV5	EDA2R	Tumor necrosis factor receptor superfamily member 27	1.30802	0.077941	6.6e-06	0.000185693	Bonferroni	Not significant at FDR level	No
SeqId_9021_1	Q96D42	HAVCR1	Hepatitis A virus cellular receptor 1	1.35624	0.0919589	6.99e-06	0.00019568	Bonferroni	FDR	FDR
SeqId_9380_2	Q9BX93	PLA2G12B	Group XIIB secretory phospholipase A2-like protein	0.704579	0.0549456	7.12e-06	0.000198166	Bonferroni	FDR	No
SeqId_9599_6	Q8IYJ0	PIANP	PILR alpha-associated neural protein	1.41821	0.11061	7.47e-06	0.000206764	Bonferroni	Bonferroni	No
SeqId_2843_13	O43291	SPINT2	Kunitz-type protease inhibitor 2	1.32416	0.0831431	7.76e-06	0.000213513	Bonferroni	Not significant at FDR level	No
SeqId_7228_2	Q969X2	ST6GALNAC6	Alpha-N-acetylgalactosaminide alpha-2,6-sialyltransferase 6	1.3661	0.0953826	7.9e-06	0.000216164	Bonferroni	FDR	No
SeqId_6556_5	Q9UJA9	ENPP5	Ectonucleotide pyrophosphatase/phosphodiesterase family member 5	0.729495	0.051579	8.16e-06	0.000222106	Bonferroni	FDR	No
SeqId_13940_19	Q16666	IFI16	Gamma-interferon-inducible protein 16	1.31683	0.0812647	8.2e-06	0.000222106	Bonferroni	FDR	No
SeqId_5066_134	Q08708	CD300C	CMRF35-like molecule 6	1.41142	0.109147	8.35e-06	0.000224805	Bonferroni	FDR	FDR
SeqId_5715_4	Q9BUJ0	ABHD14A	Protein ABHD14A	1.40306	0.106895	8.79e-06	0.000235361	Bonferroni	Bonferroni	No
SeqId_13268_45	P41221	WNT5A	Protein Wnt-5a	0.715118	0.0541925	9.66e-06	0.000257305	Bonferroni	FDR	Bonferroni
SeqId_7655_11	P16860	NPPB	N-terminal pro-BNP	1.41315	0.111619	1.19626e-05	0.000316977	FDR	FDR
SeqId_15566_10	P51911	CNN1	Calponin-1	1.32284	0.0849054	1.30632e-05	0.000344298	FDR	FDR
SeqId_18901_26	P0DMV9	HSPA1B	Heat shock 70 kDa protein 1B	1.36523	0.0975534	1.31935e-05	0.000345893	FDR	Bonferroni
SeqId_10424_31	Q9NQX5	NPDC1	Neural proliferation differentiation and control protein 1	1.34472	0.0914527	1.32987e-05	0.000346369	FDR	FDR
SeqId_2997_8	P57087	JAM2	Junctional adhesion molecule B	1.32651	0.086077	1.33514e-05	0.000346369	FDR	FDR
SeqId_13104_32	P98172	EFNB1	Ephrin-B1	1.31734	0.0838909	1.50502e-05	0.000388406	FDR	Not significant at FDR level
SeqId_5581_28	Q08830	FGL1	Fibrinogen-like protein 1	1.38751	0.105061	1.52251e-05	0.000390882	FDR	Not significant at FDR level
SeqId_2943_5	P08684	CYP3A4	Cytochrome P450 3A4	0.675694	0.0612692	1.53749e-05	0.000392693	FDR	FDR
SeqId_5852_6	P80511	S100A12	Protein S100-A12	1.30767	0.0812357	1.57447e-05	0.000400077	FDR	Not significant at FDR level
SeqId_9484_75	Q14126	DSG2	Desmoglein-2	1.3551	0.0956916	1.68306e-05	0.000425487	FDR	Bonferroni
SeqId_16890_37	Q8N6G6	ADAMTSL1	ADAMTS-like protein 1	1.43463	0.120423	1.71146e-05	0.000430473	FDR	Bonferroni
SeqId_15540_6	P08670	VIM	Vimentin	1.28405	0.0747452	1.74585e-05	0.000436903	FDR	Not significant at FDR level
SeqId_16914_104	P08571	CD14	Monocyte differentiation antigen CD14, soluble	1.37328	0.101514	1.77753e-05	0.000442511	FDR	FDR
SeqId_3073_51	O95998	IL18BP	Interleukin-18-binding protein	1.46211	0.129469	1.78612e-05	0.000442511	FDR	Bonferroni
SeqId_16913_8	O00584	RNASET2	Ribonuclease T2	1.38179	0.104356	1.85307e-05	0.000456814	FDR	Bonferroni
SeqId_6294_11	Q86Y30	BAGE2	B melanoma antigen 2	1.36633	0.0998795	1.9562e-05	0.000479849	FDR	Bonferroni
SeqId_15466_30	P20849	COL9A1	Collagen alpha-1(IX) chain	1.30255	0.0811084	2.18721e-05	0.000531893	FDR	FDR
SeqId_4829_43	P31947	SFN	14-3-3 protein sigma	1.39745	0.110177	2.18983e-05	0.000531893	FDR	FDR
SeqId_2750_3	P02647	APOA1	Apolipoprotein A-I	0.732441	0.0538093	2.25184e-05	0.000544286	FDR	Bonferroni
SeqId_2789_26	P09237	MMP7	Matrilysin	1.38322	0.105942	2.27936e-05	0.000548264	FDR	FDR
SeqId_5687_5	P14314	PRKCSH	Glucosidase 2 subunit beta	1.35819	0.0982843	2.32912e-05	0.000557525	FDR	Bonferroni
SeqId_12987_12	Q16629	SRSF7	Serine/arginine-rich splicing factor 7	1.30278	0.0815374	2.37717e-05	0.000566292	FDR	Not significant at FDR level
SeqId_13434_172	Q9NVD7	PARVA	Alpha-parvin	1.31648	0.0856759	2.39003e-05	0.000566632	FDR	FDR
SeqId_17176_13	O75475	PSIP1	PC4 and SFRS1-interacting protein	1.3691	0.101857	2.41429e-05	0.000569656	FDR	FDR
SeqId_2201_17	P39060	COL18A1	Endostatin	1.47888	0.137437	2.5493e-05	0.000598664	FDR	FDR
SeqId_19183_164	P30050	RPL12	60S ribosomal protein L12	1.37317	0.1036	2.63004e-05	0.00061471	FDR	FDR
SeqId_4979_34	Q07507	DPT	Dermatopontin	1.38004	0.10584	2.66956e-05	0.000621018	FDR	Not significant at FDR level
SeqId_7110_2	Q9UBS4	DNAJB11	DnaJ homolog subfamily B member 11	1.36237	0.100412	2.72178e-05	0.000630205	FDR	FDR
SeqId_4160_49	P08253	MMP2	72 kDa type IV collagenase	1.34756	0.0958536	2.74646e-05	0.000630826	FDR	FDR
SeqId_2813_11	O00253	AGRP	Agouti-related protein	1.3151	0.0859042	2.74992e-05	0.000630826	FDR	FDR
SeqId_6927_7	P52848	NDST1	Bifunctional heparan sulfate N-deacetylase/N-sulfotransferase 1	0.72068	0.0563186	2.76971e-05	0.000631054	FDR	FDR
SeqId_19361_78	O15232	MATN3	Matrilin-3	1.38116	0.106438	2.78602e-05	0.000631054	FDR	Bonferroni
SeqId_18398_1	P51857	AKR1D1	3-oxo-5-beta-steroid 4-dehydrogenase	0.69344	0.060587	2.78912e-05	0.000631054	FDR	Not significant at FDR level
SeqId_10756_34	Q969E3	UCN3	Urocortin-3	1.29573	0.0802531	2.87798e-05	0.000648201	FDR	Not significant at FDR level
SeqId_16763_11	O14960	LECT2	Leukocyte cell-derived chemotaxin-2	0.773896	0.0474986	2.96432e-05	0.000664626	FDR	Not significant at FDR level
SeqId_7206_20	P09467	FBP1	Fructose-1,6-bisphosphatase 1	0.720136	0.0568465	3.19479e-05	0.000713072	FDR	Not significant at FDR level
SeqId_3332_57	Q6ZVN8	HFE2	Hemojuvelin	0.716013	0.0575512	3.2372e-05	0.000716671	FDR	FDR
SeqId_6324_11	Q92874	DNASE1L2	Deoxyribonuclease-1-like 2	1.31218	0.0857839	3.23984e-05	0.000716671	FDR	FDR
SeqId_18242_8	Q15506	SPA17	Sperm surface protein Sp17	1.33296	0.0922972	3.31595e-05	0.000730245	FDR	Not significant at FDR level
SeqId_15585_304	Q9UBX5	FBLN5	Fibulin-5	1.34443	0.0960485	3.42974e-05	0.000751962	FDR	FDR
SeqId_14131_37	P52799	EFNB2	Ephrin-B2	1.47208	0.137692	3.56504e-05	0.000778184	FDR	Bonferroni
SeqId_7163_26	Q9GZZ8	LACRT	Extracellular glycoprotein lacritin	0.732001	0.0553866	3.73806e-05	0.000812371	FDR	FDR
SeqId_11219_95	Q8TAT2	FGFBP3	Fibroblast growth factor-binding protein 3	1.29579	0.081471	3.76841e-05	0.000815392	FDR	Not significant at FDR level
SeqId_4925_54	P45452	MMP13	Collagenase 3	1.26656	0.0726888	3.82993e-05	0.0008251	FDR	Not significant at FDR level
SeqId_15587_20	P14207	FOLR2	Folate receptor beta	1.34425	0.0966552	3.88304e-05	0.000832919	FDR	Not significant at FDR level
SeqId_10627_87	Q06481	APLP2	Amyloid-like protein 2	1.34735	0.0979491	4.11128e-05	0.000877587	FDR	FDR
SeqId_2890_59	Q9NRJ3	CCL28	C-C motif chemokine 28	1.30737	0.085456	4.12669e-05	0.000877587	FDR	FDR
SeqId_3799_11	P07451	CA3	Carbonic anhydrase 3	1.35117	0.0993395	4.24513e-05	0.000895433	FDR	Not significant at FDR level
SeqId_16612_28	O75056	SDC3	Syndecan-3	0.719229	0.0579046	4.24676e-05	0.000895433	FDR	FDR
SeqId_5357_60	Q8N0W4	NLGN4X	Neuroligin-4, X-linked	1.25717	0.0703031	4.26758e-05	0.000896011	FDR	Not significant at FDR level
SeqId_9182_3	Q07954	LRP1	Low-density lipoprotein receptor-related protein 1, soluble	1.26133	0.0719673	4.72188e-05	0.000986224	FDR	Not significant at FDR level
SeqId_18830_1	Q8WWA0	ITLN1	Intelectin-1	1.37159	0.106538	4.74409e-05	0.000986224	FDR	FDR
SeqId_15381_45	Q16832	DDR2	Discoidin domain-containing receptor 2	1.30488	0.0853768	4.75696e-05	0.000986224	FDR	Not significant at FDR level
SeqId_8953_47	P51858	HDGF	Hepatoma-derived growth factor	1.31723	0.0895366	5.04636e-05	0.00104186	FDR	FDR
SeqId_9971_5	Q7Z408	CSMD2	CUB and sushi domain-containing protein 2	1.34449	0.0982385	5.0954e-05	0.00104762	FDR	FDR
SeqId_7173_141	Q8N3T6	TMEM132C	Transmembrane protein 132C	1.33571	0.095613	5.2604e-05	0.00107708	FDR	Bonferroni
SeqId_8885_6	Q8IZS8	CACNA2D3	Voltage-dependent calcium channel subunit alpha-2/delta-3	0.708453	0.0604293	5.32657e-05	0.00108614	FDR	FDR
SeqId_9341_1	Q9GZP0	PDGFD	Platelet-derived growth factor D	1.35992	0.103588	5.43785e-05	0.00110428	FDR	Bonferroni
SeqId_10606_34	Q5JTV8	TOR1AIP1	Torsin-1A-interacting protein 1	1.2855	0.080075	5.53576e-05	0.00111958	FDR	Not significant at FDR level
SeqId_6461_54	P02656	APOC3	Apolipoprotein C-III	0.733045	0.0565406	5.66763e-05	0.00114159	FDR	Not significant at FDR level
SeqId_2831_29	Q9UBX7	KLK11	Kallikrein-11	1.36601	0.106174	6.00061e-05	0.00120377	FDR	FDR
SeqId_6603_18	P23352	KAL1	Anosmin-1	1.29039	0.082005	6.02968e-05	0.00120472	FDR	Not significant at FDR level
SeqId_13629_25	Q9Y4P1	ATG4B	Cysteine protease ATG4B	1.29144	0.0825251	6.27105e-05	0.00124791	FDR	Not significant at FDR level
SeqId_14614_41	Q5T1S8	NCMAP	Noncompact myelin-associated protein	1.32095	0.0921494	6.60203e-05	0.00130852	FDR	Not significant at FDR level
SeqId_3727_35	P10082	PYY	Peptide YY	1.32253	0.0927742	6.74824e-05	0.00132898	FDR	FDR
SeqId_4929_55	P04278	SHBG	Sex hormone-binding globulin	1.36807	0.107604	6.7589e-05	0.00132898	FDR	Bonferroni
SeqId_11214_40	Q9UBS3	DNAJB9	DnaJ homolog subfamily B member 9	1.37081	0.108597	6.85489e-05	0.00134253	FDR	Bonferroni
SeqId_9361_7	Q9Y5I4	PCDHAC2	Protocadherin alpha-C2	1.28781	0.0820196	7.13949e-05	0.00139276	FDR	FDR
SeqId_8235_48	P05060	CHGB	Secretogranin-1	1.35403	0.103391	7.20949e-05	0.0014009	FDR	FDR
SeqId_7194_36	Q9Y639	NPTN	Neuroplastin	1.31344	0.090625	7.76501e-05	0.00150296	FDR	FDR
SeqId_10418_36	Q86Y82	STX12	Syntaxin-12	1.29989	0.0865094	8.11439e-05	0.00156299	FDR	Not significant at FDR level
SeqId_9005_16	Q9UIW2	PLXNA1	Plexin-A1	1.28906	0.083066	8.13829e-05	0.00156299	FDR	FDR
SeqId_18833_76	Q15121	PEA15	Astrocytic phosphoprotein PEA-15	1.29813	0.08624	8.57857e-05	0.00164119	FDR	Not significant at FDR level
SeqId_5457_5	Q5KU26	COLEC12	Collectin-12	1.34406	0.101221	8.6228e-05	0.00164331	FDR	FDR
SeqId_19636_23	P17693	HLA-G	HLA class I histocompatibility antigen, alpha chain G	1.3119	0.0909307	8.97743e-05	0.00170433	FDR	FDR
SeqId_3587_53	O95393	BMP10	Bone morphogenetic protein 10	1.26827	0.0770248	9.1097e-05	0.00172285	FDR	FDR
SeqId_10553_8	Q8NFQ8	TOR1AIP2	Torsin-1A-interacting protein 2	1.25497	0.0729531	9.34791e-05	0.00176118	FDR	Not significant at FDR level
SeqId_18342_2	Q9Y617	PSAT1	Phosphoserine aminotransferase	0.733257	0.0582561	9.41605e-05	0.00176729	FDR	Not significant at FDR level
SeqId_8982_65	P49746	THBS3	Thrombospondin-3	1.30791	0.0900808	9.72486e-05	0.00181837	FDR	Not significant at FDR level
SeqId_2278_61	P16035	TIMP2	Metalloproteinase inhibitor 2	1.32135	0.0945017	9.76835e-05	0.00181963	FDR	FDR
SeqId_18871_24	Q9BQI0	AIF1L	Allograft inflammatory factor 1-like	1.33902	0.100641	0.000102689	0.00190572	FDR	FDR
SeqId_6990_44	Q9HCN8	SDF2L1	Stromal cell-derived factor 2-like protein 1	1.30072	0.0881306	0.00010428	0.00192801	FDR	FDR
SeqId_17396_23	P07327	ADH1A	Alcohol dehydrogenase 1A	0.725886	0.0600646	0.000108119	0.00199156	FDR	Not significant at FDR level
SeqId_10440_26	Q9H6B4	CLMP	CXADR-like membrane protein	1.34244	0.102488	0.000114633	0.00210373	FDR	Not significant at FDR level
SeqId_14101_2	P26992	CNTFR	Ciliary neurotrophic factor receptor subunit alpha	1.33416	0.099807	0.000116271	0.00212592	FDR	Not significant at FDR level
SeqId_16318_12	P37023	ACVRL1	Serine/threonine-protein kinase receptor R3	1.28064	0.0822564	0.000117558	0.00214154	FDR	FDR
SeqId_8476_11	P10645	CHGA	Chromogranin-A	1.45792	0.142792	0.000118463	0.00215013	FDR	FDR
SeqId_2381_52	P01031	C5	Complement C5	1.34961	0.105148	0.00011897	0.00215145	FDR	Not significant at FDR level
SeqId_4487_1	P21781	FGF7	Fibroblast growth factor 7	1.31125	0.092556	0.000123532	0.00222583	FDR	FDR
SeqId_2911_27	P21741	MDK	Midkine	1.24769	0.071976	0.000125005	0.0022442	FDR	Not significant at FDR level
SeqId_9401_57	Q86V40	TRABD2A	Metalloprotease TIKI1	1.32146	0.0962057	0.000128824	0.00230441	FDR	FDR
SeqId_8464_31	Q2I0M5	RSPO4	R-spondin-4	1.29923	0.0888858	0.000130097	0.00231283	FDR	FDR
SeqId_13114_50	P51884	LUM	Lumican	1.31349	0.0936161	0.000130228	0.00231283	FDR	Not significant at FDR level
SeqId_10366_11	P16234	PDGFRA	Platelet-derived growth factor receptor alpha	1.26676	0.0785005	0.000135773	0.00240269	FDR	Not significant at FDR level
SeqId_2838_53	Q9ULZ9	MMP17	Matrix metalloproteinase-17	1.25769	0.0756189	0.000137151	0.00241845	FDR	Not significant at FDR level
SeqId_2960_66	P27918	CFP	Properdin	0.763904	0.0539846	0.000138467	0.002433	FDR	Not significant at FDR level
SeqId_15525_294	P00326	ADH1C	Alcohol dehydrogenase 1C	0.743706	0.0579422	0.000144312	0.00252673	FDR	Not significant at FDR level
SeqId_6392_7	O76076	WISP2	WNT1-inducible-signaling pathway protein 2	1.40445	0.125736	0.000148359	0.00258845	FDR	Not significant at FDR level
SeqId_15620_4	Q8N2Q7	NLGN1	Neuroligin-1	1.29725	0.0890414	0.000149711	0.00260287	FDR	FDR
SeqId_6649_51	O95631	NTN1	Netrin-1	1.29372	0.0879291	0.000151237	0.00261199	FDR	Not significant at FDR level
SeqId_7139_14	Q8IW52	SLITRK4	SLIT and NTRK-like protein 4	1.39675	0.123181	0.00015129	0.00261199	FDR	Not significant at FDR level
SeqId_2635_61	Q6UX15	LAYN	Layilin	1.24217	0.0713009	0.000158108	0.00271837	FDR	Not significant at FDR level
SeqId_13979_3	Q8TE54	SLC26A7	Anion exchange transporter	1.26728	0.0794696	0.000158549	0.00271837	FDR	Not significant at FDR level
SeqId_9751_72	P67809	YBX1	Nuclease-sensitive element-binding protein 1	1.29735	0.0894469	0.000159547	0.00272606	FDR	Not significant at FDR level
SeqId_8993_151	O43353	RIPK2	Receptor-interacting serine/threonine-protein kinase 2	1.24943	0.0738972	0.000166468	0.00283454	FDR	Not significant at FDR level
SeqId_3605_77	P48740	MASP1	Mannan-binding lectin serine protease 1	0.725316	0.0619246	0.000168849	0.00286522	FDR	Bonferroni
SeqId_2500_2	Q9Y264	ANGPT4	Angiopoietin-4	1.23615	0.0697232	0.000170856	0.00288939	FDR	Not significant at FDR level
SeqId_3343_1	Q03154	ACY1	Aminoacylase-1	0.738114	0.0597224	0.000174788	0.00294582	FDR	Not significant at FDR level
SeqId_14227_21	P14649	MYL6B	Myosin light chain 6B	1.29277	0.0886911	0.000181838	0.00305427	FDR	FDR
SeqId_14008_22	Q9NPI6	DCP1A	mRNA-decapping enzyme 1A	1.26073	0.0780976	0.000183878	0.00307809	FDR	Not significant at FDR level
SeqId_4534_10	Q9GZN4	PRSS22	Brain-specific serine protease 4	1.3024	0.092034	0.000184827	0.00308356	FDR	FDR
SeqId_5798_3	P55957	BID	BH3-interacting domain death agonist	1.28453	0.0860563	0.000185795	0.00308877	FDR	Not significant at FDR level
SeqId_18878_15	O60565	GREM1	Gremlin-1	1.2448	0.0729446	0.000186386	0.00308877	FDR	Not significant at FDR level
SeqId_8841_65	Q8IUL8	CILP2	Cartilage intermediate layer protein 2	0.76066	0.0557144	0.000187726	0.00310062	FDR	Not significant at FDR level
SeqId_9191_8	Q03403	TFF2	Trefoil factor 2	1.32309	0.0995165	0.000197471	0.00325073	FDR	FDR
SeqId_13381_49	P15291	B4GALT1	Beta-1,4-galactosyltransferase 1	1.36173	0.112983	0.000198218	0.00325222	FDR	FDR
SeqId_15533_97	P21757	MSR1	Macrophage scavenger receptor types I and II	1.33678	0.104384	0.000201423	0.0032939	FDR	FDR
SeqId_2774_10	Q14005	IL16	Interleukin-16	1.33753	0.104715	0.000203396	0.00331522	FDR	FDR
SeqId_16751_15	P16860	NPPB	Natriuretic peptides B	1.26681	0.0808451	0.00021069	0.00342285	FDR	Not significant at FDR level
SeqId_16758_96	P51858	HDGF	Hepatoma-derived growth factor	1.30455	0.0936201	0.000211759	0.00342897	FDR	FDR
SeqId_11436_6	Q16352	INA	Alpha-internexin	1.26164	0.0791849	0.000213131	0.00343994	FDR	Not significant at FDR level
SeqId_16292_288	P09681	GIP	Gastric inhibitory polypeptide	1.27221	0.0828414	0.000217861	0.00350488	FDR	Not significant at FDR level
SeqId_2645_54	Q05513	PRKCZ	Protein kinase C zeta type	1.23906	0.0725056	0.000249117	0.003986	FDR	Not significant at FDR level
SeqId_16907_3	Q8N3J6	CADM2	Cell adhesion molecule 2	1.352	0.111317	0.000249376	0.003986	FDR	FDR
SeqId_10391_1	Q9Y5C1	ANGPTL3	Angiopoietin-related protein 3	1.3321	0.104343	0.000251311	0.00400401	FDR	Bonferroni
SeqId_8369_102	Q14118	DAG1	Dystroglycan	1.2355	0.071537	0.000259892	0.00411662	FDR	Not significant at FDR level
SeqId_5345_51	Q8WWK9	CKAP2	Cytoskeleton-associated protein 2	0.750356	0.0590082	0.000260041	0.00411662	FDR	FDR
SeqId_6506_54	P49755	TMED10	Transmembrane emp24 domain-containing protein 10	1.40766	0.131833	0.000261228	0.00412225	FDR	FDR
SeqId_13717_15	Q15485	FCN2	Ficolin-2	0.780697	0.052991	0.00026498	0.00416818	FDR	Not significant at FDR level
SeqId_6457_50	Q9Y5H4	PCDHGA1	Protocadherin gamma-A1	1.30375	0.0949688	0.000271271	0.00425362	FDR	FDR
SeqId_5534_49	O14763	TNFRSF10B	Tumor necrosis factor receptor superfamily member 10B	1.23595	0.0719409	0.000273309	0.00427207	FDR	Not significant at FDR level
SeqId_9038_12	O76095	JTB	Protein JTB	1.28557	0.0887904	0.000275728	0.00429633	FDR	FDR
SeqId_8106_15	P43307	SSR1	Translocon-associated protein subunit alpha	0.708547	0.0671502	0.000277483	0.00431012	FDR	Not significant at FDR level
SeqId_19233_75	O00244	ATOX1	Copper transport protein ATOX1	1.32924	0.104093	0.000278718	0.00431578	FDR	Not significant at FDR level
SeqId_5404_53	O75509	TNFRSF21	Tumor necrosis factor receptor superfamily member 21	1.3498	0.111506	0.000282362	0.00435858	FDR	FDR
SeqId_6227_1	O43240	KLK10	Kallikrein-10	1.29892	0.0938217	0.000293614	0.0045108	FDR	Not significant at FDR level
SeqId_9312_8	P25311	AZGP1	Zinc-alpha-2-glycoprotein	1.34905	0.111586	0.000294906	0.0045108	FDR	Not significant at FDR level
SeqId_12530_14	P61024	CKS1B	Cyclin-dependent kinases regulatory subunit 1	1.26988	0.0838197	0.000294955	0.0045108	FDR	Not significant at FDR level
SeqId_8274_64	O15400	STX7	Syntaxin-7	1.27565	0.0858954	0.000299715	0.0045695	FDR	FDR
SeqId_18289_16	Q16663	CCL15	C-C motif chemokine 15	1.31095	0.0982729	0.000304077	0.00462179	FDR	Not significant at FDR level
SeqId_3348_49	P13497	BMP1	Bone morphogenetic protein 1	0.755152	0.0587921	0.000309536	0.00468515	FDR	Not significant at FDR level
SeqId_15693_9	P06401	PGR	Progesterone receptor	1.32602	0.103747	0.000310137	0.00468515	FDR	Bonferroni
SeqId_17791_25	P37235	HPCAL1	Hippocalcin-like protein 1	1.22514	0.0690548	0.000315215	0.00474738	FDR	Not significant at FDR level
SeqId_9053_16	P52943	CRIP2	Cysteine-rich protein 2	1.2454	0.0759279	0.000318665	0.0047848	FDR	Not significant at FDR level
SeqId_15391_114	Q14393	GAS6	Growth arrest-specific protein 6	1.28533	0.08971	0.00032258	0.00482896	FDR	FDR
SeqId_5109_24	Q92823	NRCAM	Neuronal cell adhesion molecule	0.75892	0.0582967	0.000329166	0.0049127	FDR	FDR
SeqId_5598_3	Q9H772	GREM2	Gremlin-2	1.26307	0.0823438	0.000340607	0.0050682	FDR	Not significant at FDR level
SeqId_6570_1	Q5TAT6	COL13A1	Collagen alpha-1(XIII) chain	0.766502	0.0572115	0.000367085	0.00544582	FDR	FDR
SeqId_9391_60	Q9UHG2	PCSK1N	ProSAAS	1.2319	0.0722276	0.000374948	0.00554588	FDR	Not significant at FDR level
SeqId_6408_2	P55103	INHBC	Inhibin beta C chain	0.756907	0.0593255	0.000380224	0.00560717	FDR	FDR
SeqId_2900_53	Q16627	CCL14	C-C motif chemokine 14	1.35793	0.116947	0.000381383	0.00560758	FDR	FDR
SeqId_19639_53	P10997	IAPP	Islet amyloid polypeptide	1.28021	0.0892199	0.000393243	0.00576485	FDR	FDR
SeqId_15387_44	O60462	NRP2	Neuropilin-2	1.29594	0.095059	0.000409076	0.00597926	FDR	Not significant at FDR level
SeqId_10866_60	Q6IN85	SMEK1	Serine/threonine-protein phosphatase 4 regulatory subunit 3A	1.28191	0.0901151	0.000411176	0.00599229	FDR	FDR
SeqId_7948_129	A6NH11	GLTPD2	Glycolipid transfer protein domain-containing protein 2	0.756718	0.059785	0.000418051	0.00607461	FDR	FDR
SeqId_5129_12	Q14162	SCARF1	Scavenger receptor class F member 1	1.30582	0.099036	0.000434403	0.00629093	FDR	FDR
SeqId_10916_44	Q13018	PLA2R1	Secretory phospholipase A2 receptor	1.28536	0.0917307	0.000435477	0.00629093	FDR	Not significant at FDR level
SeqId_4566_24	Q6UXX9	RSPO2	R-spondin-2	1.21334	0.066755	0.000440068	0.00632242	FDR	Not significant at FDR level
SeqId_4924_32	P03956	MMP1	Interstitial collagenase	1.30336	0.0982498	0.000440209	0.00632242	FDR	FDR
SeqId_17156_72	O15075	DCLK1	Serine/threonine-protein kinase DCLK1	1.27925	0.0897256	0.000446063	0.00638515	FDR	Not significant at FDR level
SeqId_12517_52	O14737	PDCD5	Programmed cell death protein 5	1.33092	0.10838	0.000447154	0.00638515	FDR	FDR
SeqId_9018_38	Q9P2E7	PCDH10	Protocadherin-10	1.31572	0.103057	0.000459945	0.00654893	FDR	FDR
SeqId_5124_69	Q9UMF0	ICAM5	Intercellular adhesion molecule 5	1.31692	0.103691	0.00047154	0.00669478	FDR	FDR
SeqId_12549_33	O60760	HPGDS	Hematopoietic prostaglandin D synthase	0.771566	0.0573414	0.000483927	0.00684117	FDR	Not significant at FDR level
SeqId_18841_1	Q9UIV8	SERPINB13	Serpin B13	1.26914	0.0866951	0.000484611	0.00684117	FDR	FDR
SeqId_18387_7	P50502	ST13	Hsc70-interacting protein	1.29816	0.0973265	0.000500343	0.00704318	FDR	FDR
SeqId_8969_49	P08571	CD14	Monocyte differentiation antigen CD14	1.27687	0.089976	0.000523465	0.00734778	FDR	FDR
SeqId_3487_32	O43927	CXCL13	C-X-C motif chemokine 13	1.23855	0.0765431	0.000536473	0.00750911	FDR	Not significant at FDR level
SeqId_10761_5	Q15363	TMED2	Transmembrane emp24 domain-containing protein 2	1.23697	0.0761769	0.000553663	0.00772789	FDR	Not significant at FDR level
SeqId_9557_5	Q9H8J5	MANSC1	MANSC domain-containing protein 1	1.30862	0.101987	0.000558039	0.00776708	FDR	FDR
SeqId_13447_42	Q5BIV9	SPRN	Shadow of prion protein	1.24226	0.0781167	0.000560955	0.00776708	FDR	FDR
SeqId_2642_4	P68402	PAFAH1B2	Platelet-activating factor acetylhydrolase IB subunit beta	1.28748	0.0943061	0.000561174	0.00776708	FDR	FDR
SeqId_7144_234	Q96I82	KAZALD1	Kazal-type serine protease inhibitor domain-containing protein 1	0.75605	0.0613828	0.000572303	0.00789906	FDR	Not significant at FDR level
SeqId_6054_6	O95157	NXPH3	Neurexophilin-3	0.724804	0.0677757	0.000577515	0.00794885	FDR	Not significant at FDR level
SeqId_6069_71	Q8NBJ7	SUMF2	Sulfatase-modifying factor 2	1.24392	0.0789081	0.000580039	0.00796148	FDR	FDR
SeqId_2692_74	P14555	PLA2G2A	Phospholipase A2, membrane associated	1.26911	0.087984	0.000587072	0.00803574	FDR	Not significant at FDR level
SeqId_13427_66	Q9NR34	MAN1C1	Mannosyl-oligosaccharide 1,2-alpha-mannosidase IC	1.28789	0.0950625	0.000608778	0.00830379	FDR	FDR
SeqId_5443_62	P01160	NPPA	Atrial natriuretic factor	1.24477	0.0795251	0.000610006	0.00830379	FDR	FDR
SeqId_12458_79	Q99653	CHP1	Calcineurin B homologous protein 1	1.2359	0.0764267	0.000614738	0.00834528	FDR	Not significant at FDR level
SeqId_2514_65	Q15768	EFNB3	Ephrin-B3	1.23563	0.0763763	0.000619223	0.0083832	FDR	Not significant at FDR level
SeqId_5669_26	Q5JXA9	SIRPB2	Signal-regulatory protein beta-2	1.26346	0.0864077	0.000627553	0.00846702	FDR	FDR
SeqId_13943_38	Q9C005	DPY30	Protein dpy-30 homolog	1.2963	0.0984153	0.000630383	0.00846702	FDR	FDR
SeqId_5596_75	P06127	CD5	T-cell surface glycoprotein CD5	1.28717	0.0950623	0.000630541	0.00846702	FDR	Bonferroni
SeqId_8269_327	Q6UWY0	ARSK	Arylsulfatase K	1.2469	0.0805699	0.000638123	0.00854567	FDR	Not significant at FDR level
SeqId_9204_33	P01189	POMC	Pro-opiomelanocortin	1.25641	0.0840134	0.00064125	0.00856441	FDR	Not significant at FDR level
SeqId_8300_82	O75381	PEX14	Peroxisomal membrane protein PEX14	1.24333	0.0793738	0.000645914	0.00858167	FDR	FDR
SeqId_8252_2	Q6P988	NOTUM	Palmitoleoyl-protein carboxylesterase NOTUM	0.771058	0.0587622	0.000646007	0.00858167	FDR	FDR
SeqId_3714_49	P06732|P12277	CKB CKM	Creatine kinase M-type:Creatine kinase B-type heterodimer	0.757189	0.0617594	0.000649352	0.00860305	FDR	Not significant at FDR level
SeqId_5717_2	O75339	CILP	Cartilage intermediate layer protein 1	1.3246	0.109258	0.00065437	0.00864641	FDR	Bonferroni
SeqId_5649_83	Q00888	PSG4	Pregnancy-specific beta-1-glycoprotein 4	1.23116	0.0754431	0.000689499	0.00908635	FDR	Not significant at FDR level
SeqId_18332_17	O14810	CPLX1	Complexin-1	1.30494	0.102371	0.000692094	0.00909635	FDR	FDR
SeqId_5735_54	Q96EU7	C1GALT1C1	C1GALT1-specific chaperone 1	0.790301	0.054976	0.000716671	0.00939445	FDR	Not significant at FDR level
SeqId_5644_60	P34096	RNASE4	Ribonuclease 4	1.33655	0.114674	0.00072192	0.00942953	FDR	FDR
SeqId_17231_1	P13796	LCP1	Plastin-2	0.783618	0.0565194	0.000723153	0.00942953	FDR	Not significant at FDR level
SeqId_5636_10	P55083	MFAP4	Microfibril-associated glycoprotein 4	1.26317	0.0873969	0.000733774	0.00954292	FDR	FDR
SeqId_17760_128	P61964	WDR5	WD repeat-containing protein 5	1.23762	0.0783229	0.000755081	0.00979431	FDR	FDR
SeqId_3581_53	P02765	AHSG	Alpha-2-HS-glycoprotein	0.781794	0.057141	0.000757211	0.00979629	FDR	FDR
SeqId_7999_23	P49961	ENTPD1	Ectonucleoside triphosphate diphosphohydrolase 1	1.24222	0.0800497	0.000763201	0.00984808	FDR	FDR
SeqId_16908_5	P23515	OMG	Oligodendrocyte-myelin glycoprotein	0.776092	0.058462	0.000765311	0.00984966	FDR	Not significant at FDR level
SeqId_17161_1	P39656	DDOST	Dolichyl-diphosphooligosaccharide--protein glycosyltransferase 48 kDa subunit	1.24065	0.0795471	0.000770496	0.00989069	FDR	Not significant at FDR level
SeqId_6373_54	P80370	DLK1	Protein delta homolog 1	0.773078	0.0591922	0.00077535	0.00992729	FDR	Bonferroni
SeqId_5139_32	O95185	UNC5C	Netrin receptor UNC5C	1.31889	0.10867	0.000781285	0.00997749	FDR	FDR
SeqId_2578_67	P13500	CCL2	C-C motif chemokine 2	1.22268	0.0732985	0.000797864	0.010163	FDR	Not significant at FDR level
SeqId_4971_1	Q9UBR2	CTSZ	Cathepsin Z	1.29202	0.0988281	0.000809522	0.0102851	FDR	FDR
SeqId_5462_62	O75636	FCN3	Ficolin-3	0.804015	0.052516	0.000838806	0.0106299	FDR	FDR
SeqId_3807_1	Q9GZV9	FGF23	Fibroblast growth factor 23	1.22054	0.0729971	0.000861656	0.0108916	FDR	Not significant at FDR level
SeqId_4328_2	Q9BWV1	BOC	Brother of CDO	1.24719	0.0828966	0.000889563	0.0112032	FDR	FDR
SeqId_9416_77	P14384	CPM	Carboxypeptidase M	0.760868	0.0625781	0.000890829	0.0112032	FDR	Not significant at FDR level
SeqId_10818_36	P17405	SMPD1	Sphingomyelin phosphodiesterase	1.27189	0.0922819	0.000917166	0.0115052	FDR	FDR
SeqId_3320_49	Q16270	IGFBP7	Insulin-like growth factor-binding protein 7	1.25382	0.0860336	0.000979002	0.0122499	FDR	FDR
SeqId_15308_108	Q2TAL6	VWC2	Brorin	1.3186	0.11071	0.000987404	0.0123239	FDR	FDR
SeqId_7953_20	Q13291	SLAMF1	Signaling lymphocytic activation molecule	1.27198	0.0932272	0.00102947	0.0128167	FDR	FDR
SeqId_2681_23	P14210	HGF	Hepatocyte growth factor	1.21226	0.0711497	0.00103965	0.0128757	FDR	Not significant at FDR level
SeqId_2771_35	P08833	IGFBP1	Insulin-like growth factor-binding protein 1	1.32427	0.113419	0.0010404	0.0128757	FDR	FDR
SeqId_16035_8	P35916	FLT4	Vascular endothelial growth factor receptor 3	1.26755	0.0916525	0.00104201	0.0128757	FDR	Bonferroni
SeqId_4553_65	Q7Z4V5	HDGFRP2	Hepatoma-derived growth factor-related protein 2	1.21158	0.0711157	0.00107601	0.0132544	FDR	FDR
SeqId_3449_58	P29622	SERPINA4	Kallistatin	0.799621	0.0546994	0.0010795	0.0132544	FDR	Not significant at FDR level
SeqId_8631_13	Q96PL5	ERMAP	Erythroid membrane-associated protein	0.733023	0.0696502	0.00108068	0.0132544	FDR	Not significant at FDR level
SeqId_13700_10	P07355	ANXA2	Annexin A2	1.2604	0.0894436	0.00110969	0.0135765	FDR	Not significant at FDR level
SeqId_9244_27	P50897	PPT1	Palmitoyl-protein thioesterase 1	1.26806	0.0924158	0.00111975	0.013666	FDR	Not significant at FDR level
SeqId_2987_37	P16403	HIST1H1C	Histone H1.2	1.23591	0.0804405	0.0011369	0.0138412	FDR	Not significant at FDR level
SeqId_9368_64	Q9HBL6	LRTM1	Leucine-rich repeat and transmembrane domain-containing protein 1	1.22429	0.0761582	0.00114156	0.0138638	FDR	Not significant at FDR level
SeqId_5358_3	Q99983	OMD	Osteomodulin	1.27103	0.0937395	0.00114653	0.0138902	FDR	Not significant at FDR level
SeqId_6321_65	Q9Y5H3	PCDHGA10	Protocadherin gamma-A10	1.24691	0.0847384	0.00116567	0.0140876	FDR	FDR
SeqId_15594_47	Q92743	HTRA1	Serine protease HTRA1	1.27428	0.0951826	0.00117498	0.0141656	FDR	FDR
SeqId_6257_56	Q99674	CGREF1	Cell growth regulator with EF hand domain protein 1	1.27357	0.0949984	0.00118741	0.0142806	FDR	Not significant at FDR level
SeqId_6207_10	P07602	PSAP	Prosaposin	1.23259	0.0795358	0.00119183	0.0142835	FDR	FDR
SeqId_9264_11	P43234	CTSO	Cathepsin O	1.25366	0.0874609	0.00119341	0.0142835	FDR	FDR
SeqId_4930_21	P52823	STC1	Stanniocalcin-1	1.26236	0.0909174	0.00121658	0.0145257	FDR	Not significant at FDR level
SeqId_9095_5	Q15390	MTFR1	Mitochondrial fission regulator 1	1.20986	0.0713303	0.00123274	0.0146833	FDR	Not significant at FDR level
SeqId_11573_3	Q13247	SRSF6	Serine/arginine-rich splicing factor 6	1.23314	0.0800342	0.00124264	0.0147657	FDR	Not significant at FDR level
SeqId_13691_10	Q8N695	SLC5A8	Sodium-coupled monocarboxylate transporter 1	0.771444	0.0621304	0.00127306	0.0150909	FDR	FDR
SeqId_19303_64	Q6UWS5	PET117	Protein PET117 homolog, mitochondrial	1.22144	0.0758591	0.00127828	0.0151166	FDR	Not significant at FDR level
SeqId_12373_73	P62995	TRA2B	Transformer-2 protein homolog beta	1.26938	0.0940853	0.00128998	0.0151986	FDR	FDR
SeqId_6496_60	P80370	DLK1	Protein delta homolog 1	0.780891	0.0600174	0.00129135	0.0151986	FDR	FDR
SeqId_5730_60	O95715	CXCL14	C-X-C motif chemokine 14	1.22256	0.0764195	0.0013057	0.0153311	FDR	Not significant at FDR level
SeqId_12562_1	Q16512	PKN1	Serine/threonine-protein kinase N1	0.745385	0.068174	0.00131413	0.0153937	FDR	Not significant at FDR level
SeqId_10708_3	O43555	GNRH2	Progonadoliberin-2	1.20713	0.0708023	0.00132981	0.0155406	FDR	Not significant at FDR level
SeqId_7251_64	Q9BXJ4	C1QTNF3	Complement C1q tumor necrosis factor-related protein 3	0.767215	0.0635058	0.00136794	0.0159486	FDR	Not significant at FDR level
SeqId_4482_66	P01031|P13671	C5 C6	Complement C5b-C6 complex	1.26674	0.0936144	0.00137697	0.0160162	FDR	Not significant at FDR level
SeqId_11696_7	P29373	CRABP2	Cellular retinoic acid-binding protein 2	1.30486	0.108563	0.00138244	0.0160421	FDR	FDR
SeqId_17138_8	P08263	GSTA1	Glutathione S-transferase A1	0.760674	0.0650775	0.00138646	0.0160513	FDR	Not significant at FDR level
SeqId_6555_58	Q9UJZ1	STOML2	Stomatin-like protein 2, mitochondrial	0.774954	0.0618537	0.00140197	0.0161419	FDR	Not significant at FDR level
SeqId_8289_8	Q14956	GPNMB	Transmembrane glycoprotein NMB	1.24726	0.0862835	0.00140377	0.0161419	FDR	Not significant at FDR level
SeqId_2622_18	P30519	HMOX2	Heme oxygenase 2	1.21111	0.0726337	0.00140407	0.0161419	FDR	Not significant at FDR level
SeqId_4673_13	P05231	IL6	Interleukin-6	1.22493	0.0781538	0.00147319	0.0168973	FDR	FDR
SeqId_13689_2	P11926	ODC1	Ornithine decarboxylase	1.22862	0.0795913	0.00148132	0.0169514	FDR	Not significant at FDR level
SeqId_13724_27	O95750	FGF19	Fibroblast growth factor 19	1.24831	0.0871646	0.00149169	0.0170307	FDR	Not significant at FDR level
SeqId_8006_12	Q9NXW2	DNAJB12	DnaJ homolog subfamily B member 12	1.26417	0.0934455	0.00151791	0.0172893	FDR	Not significant at FDR level
SeqId_7788_1	P18859	ATP5J	ATP synthase-coupling factor 6, mitochondrial	1.25	0.0879807	0.00152252	0.0172893	FDR	Not significant at FDR level
SeqId_14326_4	P51965	UBE2E1	Ubiquitin-conjugating enzyme E2 E1	1.27366	0.0971919	0.00152481	0.0172893	FDR	Not significant at FDR level
SeqId_4976_57	P46108	CRK	Adapter molecule crk	1.29857	0.107157	0.00154511	0.0174795	FDR	FDR
SeqId_6245_4	Q92692	PVRL2	Nectin-2	1.21324	0.0741325	0.00155956	0.0176028	FDR	Not significant at FDR level
SeqId_7891_45	P19224	UGT1A6	UDP-glucuronosyltransferase 1-6	1.22407	0.0783632	0.00158801	0.0178832	FDR	FDR
SeqId_13093_6	Q8WVN6	SECTM1	Secreted and transmembrane protein 1	1.21539	0.075197	0.0016175	0.0181739	FDR	Not significant at FDR level
SeqId_10514_5	P41222	PTGDS	Prostaglandin-H2 D-isomerase	1.33639	0.123013	0.00163169	0.0182919	FDR	Not significant at FDR level
SeqId_13998_26	Q8N142	ADSSL1	Adenylosuccinate synthetase isozyme 1	0.777503	0.0621491	0.00164148	0.0183601	FDR	Not significant at FDR level
SeqId_3313_21	Q15485	FCN2	Ficolin-2	0.821368	0.051421	0.00167047	0.0186423	FDR	Not significant at FDR level
SeqId_10990_21	Q5S007	LRRK2	Leucine-rich repeat serine/threonine-protein kinase 2	0.744706	0.0698758	0.00168093	0.0186846	FDR	FDR
SeqId_9213_24	O95954	FTCD	Formimidoyltransferase-cyclodeaminase	0.789194	0.059478	0.00168218	0.0186846	FDR	Not significant at FDR level
SeqId_16613_3	Q12864	CDH17	Cadherin-17	1.25871	0.0922172	0.00168656	0.0186846	FDR	FDR
SeqId_5108_72	Q9UM47	NOTCH3	Neurogenic locus notch homolog protein 3	1.26523	0.0947919	0.00168935	0.0186846	FDR	Not significant at FDR level
SeqId_15449_33	Q96H15	TIMD4	T-cell immunoglobulin and mucin domain-containing protein 4	1.23719	0.0838898	0.00169547	0.0187105	FDR	Not significant at FDR level
SeqId_5036_50	P98066	TNFAIP6	Tumor necrosis factor-inducible gene 6 protein	1.27772	0.0997933	0.00170193	0.0187402	FDR	FDR
SeqId_13022_20	O14683	TP53I11	Tumor protein p53-inducible protein 11	0.775848	0.0628949	0.00174351	0.0191554	FDR	FDR
SeqId_3213_65	P14543	NID1	Nidogen-1	1.27392	0.0987672	0.00179207	0.0196139	FDR	Not significant at FDR level
SeqId_13025_4	Q8WU20	FRS2	Fibroblast growth factor receptor substrate 2	1.18759	0.0653877	0.00179316	0.0196139	FDR	Not significant at FDR level
SeqId_15576_158	P12724	RNASE3	Eosinophil cationic protein	1.26371	0.0949385	0.00183704	0.0200305	FDR	Not significant at FDR level
SeqId_16609_106	Q6UWL6	KIRREL2	Kin of IRRE-like protein 2	1.22422	0.079508	0.00183933	0.0200305	FDR	FDR
SeqId_6480_1	Q8WVQ1	CANT1	Soluble calcium-activated nucleotidase 1	1.22094	0.0784798	0.00189944	0.0206398	FDR	Not significant at FDR level
SeqId_10903_50	Q9UNK0	STX8	Syntaxin-8	1.26934	0.0978955	0.00198569	0.0214966	FDR	FDR
SeqId_10900_272	Q93045	STMN2	Stathmin-2	1.24566	0.0884897	0.00198698	0.0214966	FDR	FDR
SeqId_9451_20	P07911	UMOD	Uromodulin	1.33289	0.123887	0.00199133	0.0214969	FDR	Not significant at FDR level
SeqId_6984_6	Q969P0	IGSF8	Immunoglobulin superfamily member 8	1.20053	0.0710153	0.00200366	0.0215829	FDR	Not significant at FDR level
SeqId_10933_107	Q9BXU9	CALN1	Calcium-binding protein 8	0.756253	0.0684249	0.00201658	0.021675	FDR	Not significant at FDR level
SeqId_15544_25	Q9P0G3	KLK14	Kallikrein-14	1.26292	0.0955563	0.00203494	0.0218249	FDR	Not significant at FDR level
SeqId_7154_92	Q6P5S2	LEG1	Protein LEG1 homolog	0.793694	0.0594949	0.00205319	0.0219731	FDR	Not significant at FDR level
SeqId_7245_2	O95319	CELF2	CUGBP Elav-like family member 2	1.21555	0.0770611	0.00207699	0.0221799	FDR	Not significant at FDR level
SeqId_7140_1	P08217	CELA2A	Chymotrypsin-like elastase family member 2A	0.792973	0.0597539	0.00208151	0.0221804	FDR	Not significant at FDR level
SeqId_6060_2	P12273	PIP	Prolactin-inducible protein	0.788982	0.0608118	0.00210481	0.0223805	FDR	Not significant at FDR level
SeqId_13067_5	Q13976	PRKG1	cGMP-dependent protein kinase 1, beta isozyme	0.775374	0.0642637	0.00214358	0.022744	FDR	Not significant at FDR level
SeqId_13116_25	Q8N6Q3	CD177	CD177 antigen	1.23624	0.0859279	0.00228048	0.0241448	FDR	Not significant at FDR level
SeqId_18275_5	P50238	CRIP1	Cysteine-rich protein 1	0.750775	0.0705734	0.00229269	0.0242174	FDR	Not significant at FDR level
SeqId_19553_14	Q16623	STX1A	Syntaxin-1A	1.2433	0.0888051	0.00229711	0.0242174	FDR	FDR
SeqId_5646_20	Q93091	RNASE6	Ribonuclease K6	1.26691	0.0983339	0.00230328	0.0242309	FDR	Not significant at FDR level
SeqId_4811_33	Q14624	ITIH4	Inter-alpha-trypsin inhibitor heavy chain H4	1.29965	0.111949	0.00234426	0.0246098	FDR	Bonferroni
SeqId_13397_88	O15263	DEFB4A	Beta-defensin 4A	1.25246	0.0929556	0.00242046	0.0253332	FDR	Not significant at FDR level
SeqId_10620_21	P08118	MSMB	Beta-microseminoprotein	1.29026	0.108442	0.00242813	0.0253332	FDR	Not significant at FDR level
SeqId_5599_88	Q8NBM8	PCYOX1L	Prenylcysteine oxidase-like	1.1985	0.0715905	0.00243473	0.0253332	FDR	Not significant at FDR level
SeqId_6938_21	O60330	PCDHGA12	Protocadherin gamma-A12	1.20688	0.0748761	0.00243823	0.0253332	FDR	Not significant at FDR level
SeqId_11614_29	P84090	ERH	Enhancer of rudimentary homolog	1.24325	0.0893308	0.00244333	0.0253332	FDR	FDR
SeqId_2834_54	O60259	KLK8	Kallikrein-8	1.26339	0.0974796	0.00244385	0.0253332	FDR	Not significant at FDR level
SeqId_3340_53	P35443	THBS4	Thrombospondin-4	1.24476	0.0904383	0.00258276	0.0267173	FDR	Not significant at FDR level
SeqId_9288_7	Q9Y680	FKBP7	Peptidyl-prolyl cis-trans isomerase FKBP7	1.25325	0.0939318	0.00259692	0.0268078	FDR	Not significant at FDR level
SeqId_5483_1	Q96B86	RGMA	Repulsive guidance molecule A	0.79565	0.0604073	0.00260449	0.02683	FDR	FDR
SeqId_6425_87	Q99542	MMP19	Matrix metalloproteinase-19	1.25519	0.0948522	0.00263214	0.0270586	FDR	Not significant at FDR level
SeqId_3038_9	O14625	CXCL11	C-X-C motif chemokine 11	1.23681	0.0874482	0.00264767	0.027162	FDR	Not significant at FDR level
SeqId_7898_29	Q8TC05	MDM1	Nuclear protein MDM1	1.20634	0.0753017	0.00265409	0.0271715	FDR	Not significant at FDR level
SeqId_19376_74	P40261	NNMT	Nicotinamide N-methyltransferase	1.21375	0.0783079	0.00267795	0.0273593	FDR	Not significant at FDR level
SeqId_8942_2	Q7Z2W9	MRPL21	39S ribosomal protein L21, mitochondrial	0.786085	0.0630863	0.00270766	0.0276059	FDR	FDR
SeqId_19243_2	Q9UHV9	PFDN2	Prefoldin subunit 2	1.20761	0.0761485	0.00277524	0.0282368	FDR	Not significant at FDR level
SeqId_14146_92	P68431	HIST1H3A	Histone H3.1	1.20303	0.0743525	0.00278232	0.0282508	FDR	Not significant at FDR level
SeqId_15462_28	P01732	CD8A	T-cell surface glycoprotein CD8 alpha chain	1.26993	0.101491	0.0027898	0.0282688	FDR	FDR
SeqId_3175_51	Q76LX8	ADAMTS13	A disintegrin and metalloproteinase with thrombospondin motifs 13	0.799571	0.0598365	0.00279947	0.028309	FDR	Not significant at FDR level
SeqId_12632_14	P18440	NAT1	Arylamine N-acetyltransferase 1	0.789811	0.0623765	0.00281044	0.0283423	FDR	FDR
SeqId_12524_18	Q96F10	SAT2	Diamine acetyltransferase 2	0.697346	0.0841468	0.00281421	0.0283423	FDR	Not significant at FDR level
SeqId_16060_99	Q14112	NID2	Nidogen-2	1.21291	0.0785454	0.00287606	0.0289064	FDR	FDR
SeqId_4568_17	O94991	SLITRK5	SLIT and NTRK-like protein 5	1.23621	0.088043	0.00290666	0.0291548	FDR	Not significant at FDR level
SeqId_4163_5	P0C0S5	H2AFZ	Histone H2A.z	1.20543	0.0757139	0.00293356	0.0293513	FDR	Not significant at FDR level
SeqId_2778_10	Q9GZX6	IL22	Interleukin-22	1.22564	0.0838466	0.0029381	0.0293513	FDR	FDR
SeqId_13496_19	Q01581	HMGCS1	Hydroxymethylglutaryl-CoA synthase, cytoplasmic	0.782691	0.0645976	0.0029903	0.0298127	FDR	Not significant at FDR level
SeqId_14066_49	Q86UL8	MAGI2	Membrane-associated guanylate kinase, WW and PDZ domain-containing protein 2	1.20347	0.0751042	0.00299978	0.0298472	FDR	Not significant at FDR level
SeqId_18922_27	P34810	CD68	Macrosialin	1.23818	0.0891997	0.00302173	0.0300054	FDR	Not significant at FDR level
SeqId_5029_3	Q12884	FAP	Prolyl endopeptidase FAP	0.800688	0.0601007	0.00306281	0.0303524	FDR	FDR
SeqId_9715_15	O75054	IGSF3	Immunoglobulin superfamily member 3	1.22215	0.0830376	0.00315111	0.0311651	FDR	FDR
SeqId_8397_147	Q6ZRP7	QSOX2	Sulfhydryl oxidase 2	0.797885	0.0612129	0.00324956	0.0320749	FDR	FDR
SeqId_9118_7	Q9BQI7	PSD2	PH and SEC7 domain-containing protein 2	0.801088	0.0603891	0.0032603	0.0321169	FDR	Not significant at FDR level
SeqId_8258_22	Q8NBZ7	UXS1	UDP-glucuronic acid decarboxylase 1	1.23901	0.0903967	0.00330869	0.0325289	FDR	FDR
SeqId_6378_2	Q86SI9	C5orf38	Protein CEI	0.793719	0.06257	0.00338274	0.033191	FDR	FDR
SeqId_7928_183	O60507	TPST1	Protein-tyrosine sulfotransferase 1	1.24413	0.0928789	0.00343385	0.0336259	FDR	Not significant at FDR level
SeqId_2794_60	P00441	SOD1	Superoxide dismutase [Cu-Zn]	1.19672	0.0735061	0.00345876	0.033803	FDR	Not significant at FDR level
SeqId_18180_58	Q8WWV3	RTN4IP1	Reticulon-4-interacting protein 1, mitochondrial	1.19727	0.0738311	0.00350401	0.0341779	FDR	Not significant at FDR level
SeqId_5105_2	Q9BZR6	RTN4R	Reticulon-4 receptor	0.777564	0.067139	0.00357105	0.0347355	FDR	Not significant at FDR level
SeqId_10396_6	Q07820	MCL1	Induced myeloid leukemia cell differentiation protein Mcl-1	1.20577	0.0774409	0.0035752	0.0347355	FDR	Not significant at FDR level
SeqId_15633_6	P02753	RBP4	Retinol-binding protein 4	0.792952	0.0632125	0.00361232	0.0350275	FDR	Not significant at FDR level
SeqId_15386_7	P15090	FABP4	Fatty acid-binding protein, adipocyte	1.36846	0.147691	0.00365525	0.0353746	FDR	FDR
SeqId_5121_3	Q9H3T3	SEMA6B	Semaphorin-6B	1.23021	0.087817	0.00370383	0.0357748	FDR	FDR
SeqId_9233_71	P48307	TFPI2	Tissue factor pathway inhibitor 2	1.19996	0.0754142	0.0037248	0.0359074	FDR	FDR
SeqId_6252_62	Q96QR1	SCGB3A1	Secretoglobin family 3A member 1	1.23146	0.0885266	0.00377726	0.0363424	FDR	Not significant at FDR level
SeqId_5264_65	P27797	CALR	Calreticulin	1.20348	0.0771565	0.00386456	0.0371102	FDR	FDR
SeqId_3046_31	Q9HD89	RETN	Resistin	1.24795	0.0957382	0.00388608	0.0372448	FDR	Not significant at FDR level
SeqId_10668_5	Q12846	STX4	Syntaxin-4	1.24636	0.095089	0.00389505	0.0372586	FDR	Not significant at FDR level
SeqId_7223_60	Q99584	S100A13	Protein S100-A13	1.24495	0.0945338	0.00391009	0.0373305	FDR	Not significant at FDR level
SeqId_5813_58	P01588	EPO	Erythropoietin	1.20546	0.0781868	0.00396391	0.0377496	FDR	FDR
SeqId_9595_11	O60909	B4GALT2	Beta-1,4-galactosyltransferase 2	0.787945	0.0651929	0.00397034	0.0377496	FDR	Not significant at FDR level
SeqId_5954_62	P01270	PTH	Parathyroid hormone	1.2104	0.0802523	0.00397685	0.0377496	FDR	Not significant at FDR level
SeqId_16818_200	Q9H5V8	CDCP1	CUB domain-containing protein 1	1.22964	0.0884101	0.00403796	0.03819	FDR	Not significant at FDR level
SeqId_15339_32	Q9Y281	CFL2	Cofilin-2	1.22902	0.088152	0.00403866	0.03819	FDR	Not significant at FDR level
SeqId_19257_11	P09496	CLTA	Clathrin light chain A	1.20999	0.0804498	0.0041451	0.0391218	FDR	Not significant at FDR level
SeqId_13412_5	Q9BQY6	WFDC6	WAP four-disulfide core domain protein 6	1.18117	0.0686408	0.00416726	0.039186	FDR	Not significant at FDR level
SeqId_7926_13	P49223	SPINT3	Kunitz-type protease inhibitor 3	1.24901	0.0969594	0.0041802	0.039186	FDR	Not significant at FDR level
SeqId_10612_18	O60568	PLOD3	Procollagen-lysine,2-oxoglutarate 5-dioxygenase 3	1.22018	0.0847785	0.00418114	0.039186	FDR	Not significant at FDR level
SeqId_11424_4	P16930	FAH	Fumarylacetoacetase	0.797984	0.062877	0.00418353	0.039186	FDR	Not significant at FDR level
SeqId_19175_18	P49006	MARCKSL1	MARCKS-related protein	1.23202	0.0898369	0.00421738	0.0394285	FDR	FDR
SeqId_4179_57	P61981	YWHAG	14-3-3 protein family	1.27151	0.106862	0.00426255	0.0397758	FDR	Not significant at FDR level
SeqId_12498_12	O14907	TAX1BP3	Tax1-binding protein 3	1.22364	0.0866329	0.00436256	0.0406325	FDR	Not significant at FDR level
SeqId_2666_53	P07585	DCN	Decorin	1.21823	0.0848281	0.00458366	0.0426117	FDR	FDR
SeqId_15626_223	P98160	HSPG2	Basement membrane-specific heparan sulfate proteoglycan core protein	1.19205	0.0740823	0.00470304	0.0436396	FDR	Not significant at FDR level
SeqId_2211_9	P01033	TIMP1	Metalloproteinase inhibitor 1	1.25199	0.0996675	0.00475742	0.0440617	FDR	Bonferroni
SeqId_9207_60	O95825	CRYZL1	Quinone oxidoreductase-like protein 1	0.794009	0.0649327	0.00479402	0.0443178	FDR	FDR
SeqId_11218_84	P51580	TPMT	Thiopurine S-methyltransferase	0.793888	0.0649945	0.00481265	0.0444072	FDR	Not significant at FDR level
SeqId_11347_9	P37837	TALDO1	Transaldolase	1.23179	0.0911989	0.00486767	0.0448314	FDR	Not significant at FDR level
SeqId_6255_74	Q96SM3	CPXM1	Probable carboxypeptidase X1	1.23755	0.0938604	0.00495255	0.0454675	FDR	Not significant at FDR level
SeqId_2620_4	P40189	IL6ST	Interleukin-6 receptor subunit beta	1.22081	0.0866807	0.00495508	0.0454675	FDR	FDR
SeqId_5698_60	P22105	TNXB	Tenascin-X	0.811587	0.0603149	0.00496823	0.0455039	FDR	Not significant at FDR level
SeqId_6375_75	Q8NBI6	XXYLT1	Xyloside xylosyltransferase 1	1.23379	0.0923811	0.0050179	0.0458397	FDR	Not significant at FDR level
SeqId_5272_55	P29353	SHC1	SHC-transforming protein 1	1.2487	0.0988568	0.00502341	0.0458397	FDR	FDR
SeqId_8866_53	Q9NXS2	QPCTL	Glutaminyl-peptide cyclotransferase-like protein	1.23546	0.0932108	0.00506892	0.0461701	FDR	Bonferroni
SeqId_3710_49	P00747	PLG	Angiostatin	0.801119	0.0634096	0.00508589	0.0462397	FDR	FDR
SeqId_5542_22	O14786	NRP1	Neuropilin-1	1.24058	0.0955725	0.005137	0.0466188	FDR	FDR
SeqId_2418_55	P02649	APOE	Apolipoprotein E	0.805893	0.0622375	0.00520001	0.0471043	FDR	Not significant at FDR level
SeqId_15370_5	Q9Y3E2	BOLA1	BolA-like protein 1	1.21258	0.083742	0.00525498	0.0475154	FDR	Not significant at FDR level
SeqId_8845_2	O15072	ADAMTS3	A disintegrin and metalloproteinase with thrombospondin motifs 3	0.760112	0.0747872	0.00530696	0.047898	FDR	Not significant at FDR level
SeqId_11266_8	Q14242	SELPLG	P-selectin glycoprotein ligand 1	1.20381	0.0801777	0.00535156	0.0482126	FDR	Not significant at FDR level
SeqId_2836_68	P80188	LCN2	Neutrophil gelatinase-associated lipocalin	1.25367	0.101796	0.00536572	0.0482525	FDR	Not significant at FDR level
SeqId_13111_79	P41182	BCL6	B-cell lymphoma 6 protein	1.17771	0.069237	0.00539794	0.0484235	FDR	Not significant at FDR level
SeqId_17367_5	P16949	STMN1	Stathmin	1.20522	0.0808772	0.00540794	0.0484235	FDR	Not significant at FDR level
SeqId_14208_3	Q96R05	RBP7	Retinoid-binding protein 7	1.23065	0.0918297	0.00541405	0.0484235	FDR	Not significant at FDR level
SeqId_8905_20	Q9NPA1	KCNMB3	Calcium-activated potassium channel subunit beta-3	0.806123	0.0626119	0.00552383	0.0493163	FDR	FDR
SeqId_5660_51	P08294	SOD3	Extracellular superoxide dismutase [Cu-Zn]	1.20032	0.0790038	0.00553591	0.0493353	FDR	Not significant at FDR level
SeqId_15395_15	P09488	GSTM1	Glutathione S-transferase Mu 1	1.20856	0.082649	0.00560523	0.0498634	FDR	Not significant at FDR level
SeqId_5092_51	P78504	JAG1	Protein jagged-1	1.20468	0.0810985	0.00567377	0.0503826	Nominal
SeqId_17366_6	Q96GG9	DCUN1D1	DCN1-like protein 1	0.807391	0.0625009	0.00571347	0.0506444	Nominal
SeqId_3179_51	P10619	CTSA	Lysosomal protective protein	1.21759	0.0867737	0.00573659	0.0507586	Nominal
SeqId_12860_7	Q9UBL0	ARPP21	cAMP-regulated phosphoprotein 21	0.765388	0.0741858	0.00580632	0.0512839	Nominal
SeqId_7921_65	Q86VR8	FJX1	Four-jointed box protein 1	1.23154	0.0931532	0.00589895	0.0520094	Nominal
SeqId_15535_3	Q9BQR3	PRSS27	Serine protease 27	1.20779	0.0828923	0.00594344	0.0523086	Nominal
SeqId_9335_28	Q00887	PSG9	Pregnancy-specific beta-1-glycoprotein 9	1.1784	0.0704043	0.00600371	0.0527454	Nominal
SeqId_7050_5	Q7Z3B1	NEGR1	Neuronal growth regulator 1	1.20902	0.0835946	0.0060479	0.0530395	Nominal
SeqId_2998_53	Q9BX67	JAM3	Junctional adhesion molecule C	1.2254	0.0908192	0.00609392	0.0533487	Nominal
SeqId_9077_10	O60476	MAN1A2	Mannosyl-oligosaccharide 1,2-alpha-mannosidase IB	0.802685	0.0643455	0.00610992	0.0533945	Nominal
SeqId_19266_35	Q13283	G3BP1	Ras GTPase-activating protein-binding protein 1	1.25049	0.102011	0.00614066	0.0535686	Nominal
SeqId_6629_3	P60022	DEFB1	Beta-defensin 1	0.818823	0.0597925	0.00619379	0.053901	Nominal
SeqId_6304_8	Q9BXJ1	C1QTNF1	Complement C1q tumor necrosis factor-related protein 1	1.19813	0.0791287	0.00620052	0.053901	Nominal
SeqId_7813_6	P05187	ALPP	Alkaline phosphatase, placental type	1.20993	0.0843803	0.00628594	0.0545478	Nominal
SeqId_17814_8	O95861	BPNT1	3'(2'),5'-bisphosphate nucleotidase 1	1.2584	0.105891	0.00630699	0.0546123	Nominal
SeqId_8894_80	Q99729	HNRNPAB	Heterogeneous nuclear ribonucleoprotein A/B	1.21223	0.0854292	0.00631541	0.0546123	Nominal
SeqId_7859_21	Q9UN70	PCDHGC3	Protocadherin gamma-C3	0.812522	0.0617867	0.00632967	0.0546403	Nominal
SeqId_4911_49	P09211	GSTP1	Glutathione S-transferase P	1.24203	0.0986922	0.0063765	0.0549488	Nominal
SeqId_10978_39	P01242	GH2	Growth hormone variant	1.21996	0.088965	0.00640428	0.0550066	Nominal
SeqId_19341_36	Q9BR61	ACBD6	Acyl-CoA-binding domain-containing protein 6	1.25147	0.102972	0.00640542	0.0550066	Nominal
SeqId_8922_4	Q9ULS5	TMCC3	Transmembrane and coiled-coil domains protein 3	0.804334	0.0643305	0.00648022	0.0554722	Nominal
SeqId_15522_2	Q9H4G4	GLIPR2	Golgi-associated plant pathogenesis-related protein 1	0.815704	0.0610362	0.00648201	0.0554722	Nominal
SeqId_3519_3	Q92583	CCL17	C-C motif chemokine 17	1.20999	0.0848344	0.00655451	0.0558976	Nominal
SeqId_4908_6	P17813	ENG	Endoglin	1.21882	0.088729	0.00656235	0.0558976	Nominal
SeqId_13955_33	P53355	DAPK1	Death-associated protein kinase 1	1.20841	0.0841616	0.00656557	0.0558976	Nominal
SeqId_15419_15	O60882	MMP20	Matrix metalloproteinase-20	0.797804	0.0663182	0.00657816	0.0559088	Nominal
SeqId_7210_25	P51693	APLP1	Amyloid-like protein 1	0.808316	0.063487	0.00674045	0.0571899	Nominal
SeqId_13374_4	Q30KQ7	DEFB113	Beta-defensin 113	1.18278	0.0733272	0.00677474	0.0573826	Nominal
SeqId_4135_84	P01854	IGHE IGK@ IGL@	Immunoglobulin E	1.22141	0.0903784	0.00687335	0.0581185	Nominal
SeqId_3317_33	O43464	HTRA2	Serine protease HTRA2, mitochondrial	1.21477	0.0876906	0.0070353	0.0593865	Nominal
SeqId_13378_80	A6NC05	C5orf63	Glutaredoxin-like protein C5orf63	0.797743	0.0671729	0.00728355	0.0613775	Nominal
SeqId_10809_14	Q12918	KLRB1	Killer cell lectin-like receptor subfamily B member 1	1.17976	0.0726926	0.00729804	0.0613953	Nominal
SeqId_9076_25	P01210	PENK	Proenkephalin-A	1.23645	0.0979117	0.00735681	0.0617848	Nominal
SeqId_8364_74	Q9Y2C2	UST	Uronyl 2-sulfotransferase	0.814241	0.0624571	0.00738311	0.0619007	Nominal
SeqId_13666_222	Q9NS85	CA10	Carbonic anhydrase-related protein 10	0.803357	0.0657024	0.0074235	0.0621342	Nominal
SeqId_19557_3	Q86Z14	KLB	Beta-klotho	0.818249	0.0614724	0.00758501	0.0632804	Nominal
SeqId_13729_26	Q8TD22	SFXN5	Sideroflexin-5	0.791207	0.0694007	0.00758599	0.0632804	Nominal
SeqId_9360_33	O43854	EDIL3	EGF-like repeat and discoidin I-like domain-containing protein 3	1.20067	0.0822971	0.0076285	0.0635281	Nominal
SeqId_6909_40	Q10469	MGAT2	Alpha-1,6-mannosyl-glycoprotein 2-beta-N-acetylglucosaminyltransferase	0.800592	0.0667661	0.00765663	0.0636553	Nominal
SeqId_3191_50	Q96NZ8	WFIKKN1	WAP, kazal, immunoglobulin, kunitz and NTR domain-containing protein 1	0.808774	0.0643998	0.00769	0.0638257	Nominal
SeqId_4284_18	Q14498	RBM39	RNA-binding protein 39	1.19135	0.0783705	0.00777599	0.0643762	Nominal
SeqId_10847_1	Q6ZMC9	SIGLEC15	Sialic acid-binding Ig-like lectin 15	1.18772	0.0767781	0.00778231	0.0643762	Nominal
SeqId_4124_24	P0DMV8	HSPA1A	Heat shock 70 kDa protein 1A	1.19026	0.0779356	0.0078144	0.0644881	Nominal
SeqId_9769_48	Q8NFT8	DNER	Delta and Notch-like epidermal growth factor-related receptor	0.797088	0.0679679	0.00782193	0.0644881	Nominal
SeqId_12350_86	P15036	ETS2	Protein C-ets-2	1.17601	0.0717035	0.00783488	0.0644881	Nominal
SeqId_8983_7	Q8NBJ4	GOLM1	Golgi membrane protein 1	1.18981	0.0778163	0.00787721	0.064729	Nominal
SeqId_15453_3	P02760	AMBP	Alpha-1-microglobulin	1.25819	0.108932	0.00798347	0.0654935	Nominal
SeqId_14747_9	O75462	CRLF1	Cytokine receptor-like factor 1	1.19224	0.0790788	0.0080242	0.0657189	Nominal
SeqId_12661_44	Q9H0R8	GABARAPL1	Gamma-aminobutyric acid receptor-associated protein-like 1	1.221	0.0921996	0.0081878	0.0669481	Nominal
SeqId_14114_18	Q8IYJ0	PIANP	PILR alpha-associated neural protein	1.2496	0.105359	0.00822275	0.0671231	Nominal
SeqId_4891_50	P01275	GCG	Glucagon	1.22014	0.0919141	0.00825981	0.0673147	Nominal
SeqId_2796_62	P02679|P02675|P02671	FGA FGB FGG	Fibrinogen	1.21089	0.0878578	0.0083546	0.0679755	Nominal
SeqId_5637_81	Q9Y2I2	NTNG1	Netrin-G1	1.18106	0.0745943	0.00841928	0.0682809	Nominal
SeqId_5094_62	Q86YT9	AMICA1	Junctional adhesion molecule-like	0.777924	0.074146	0.0084197	0.0682809	Nominal
SeqId_7113_1	Q9HAV7	GRPEL1	GrpE protein homolog 1, mitochondrial	1.20043	0.0832506	0.00843566	0.0682985	Nominal
SeqId_8660_5	Q9NRN5	OLFML3	Olfactomedin-like protein 3	1.20447	0.0852163	0.00854911	0.0691041	Nominal
SeqId_8958_51	O00533	CHL1	Neural cell adhesion molecule L1-like protein	1.20463	0.0854255	0.00865533	0.0698488	Nominal
SeqId_4407_10	P26927	MST1	Hepatocyte growth factor-like protein	1.23781	0.100615	0.00867226	0.0698716	Nominal
SeqId_6919_3	P02008	HBZ	Hemoglobin subunit zeta	0.811924	0.0645012	0.00872527	0.0701846	Nominal
SeqId_6626_81	Q9NRB3	CHST12	Carbohydrate sulfotransferase 12	1.18925	0.0786505	0.00877346	0.0703192	Nominal
SeqId_2837_3	P08581	MET	Hepatocyte growth factor receptor	1.20937	0.0877383	0.00878416	0.0703192	Nominal
SeqId_6415_90	P22792	CPN2	Carboxypeptidase N subunit 2	0.822801	0.0612442	0.00878457	0.0703192	Nominal
SeqId_15545_13	P63098	PPP3R1	Calcineurin subunit B type 1	1.2092	0.0878779	0.00895146	0.0715395	Nominal
SeqId_11560_76	Q14934	NFATC4	Nuclear factor of activated T-cells, cytoplasmic 4	0.784305	0.0730164	0.00906159	0.072303	Nominal
SeqId_5339_49	P06702	S100A9	Protein S100-A9	1.19096	0.0797811	0.00908625	0.0723296	Nominal
SeqId_5229_90	P20839	IMPDH1	Inosine-5'-monophosphate dehydrogenase 1	1.18883	0.0788313	0.00909412	0.0723296	Nominal
SeqId_12759_47	Q12906	ILF3	Interleukin enhancer-binding factor 3	1.18018	0.0750228	0.00915724	0.0727149	Nominal
SeqId_5111_15	Q9HDB5	NRXN3	Neurexin-3-beta	1.21501	0.0908372	0.00918734	0.0728373	Nominal
SeqId_4712_28	P05090	APOD	Apolipoprotein D	0.821129	0.0621729	0.00924639	0.0731883	Nominal
SeqId_8795_48	P02786	TFRC	Transferrin receptor protein 1	1.19626	0.0824665	0.00933632	0.0737823	Nominal
SeqId_15558_63	Q07075	ENPEP	Glutamyl aminopeptidase	1.20229	0.0852501	0.00937049	0.0739344	Nominal
SeqId_5392_73	P25445	FAS	Tumor necrosis factor receptor superfamily member 6	1.20838	0.0880597	0.00939361	0.0739989	Nominal
SeqId_8954_30	Q92918	MAP4K1	Mitogen-activated protein kinase kinase kinase kinase 1	1.18315	0.0766262	0.00941006	0.0740109	Nominal
SeqId_13623_4	O14686	MLL2	Histone-lysine N-methyltransferase 2D	0.787634	0.072529	0.00953055	0.0748398	Nominal
SeqId_15299_102	Q14696	MESDC2	LDLR chaperone MESD	1.23694	0.101593	0.00962454	0.0754583	Nominal
SeqId_9580_5	Q13753	LAMC2	Laminin subunit gamma-2	1.20019	0.0846225	0.00965137	0.0755491	Nominal
SeqId_3033_57	P05162	LGALS2	Galectin-2	1.17161	0.0717526	0.00970515	0.0758502	Nominal
SeqId_16322_10	Q8WU39	PACAP	Marginal zone B- and B1-cell-specific protein	1.21027	0.0893353	0.00972456	0.0758822	Nominal
SeqId_7881_244	Q8N5Y8	PARP16	Mono [ADP-ribose] polymerase PARP16	0.815052	0.0645093	0.00977105	0.0761032	Nominal
SeqId_4413_3	P03973	SLPI	Antileukoproteinase	1.23066	0.0988696	0.0097836	0.0761032	Nominal
SeqId_17721_82	O60861	GAS7	Growth arrest-specific protein 7	0.794448	0.0708341	0.00985715	0.0765552	Nominal
SeqId_3397_7	Q06124	PTPN11	Tyrosine-protein phosphatase non-receptor type 11	1.22046	0.0945463	0.0101182	0.0783498	Nominal
SeqId_15447_45	Q00796	SORD	Sorbitol dehydrogenase	0.822508	0.0624938	0.0101199	0.0783498	Nominal
SeqId_8766_29	A6NI73	LILRA5	Leukocyte immunoglobulin-like receptor subfamily A member 5	1.21039	0.0899023	0.0101485	0.0784489	Nominal
SeqId_5661_15	Q14116	IL18	Interleukin-18	1.20451	0.0872049	0.0101646	0.0784512	Nominal
SeqId_7892_132	A2RU67	KIAA1467	Protein FAM234B	0.803655	0.068414	0.0102374	0.0788898	Nominal
SeqId_2421_7	P23560	BDNF	Brain-derived neurotrophic factor	1.19422	0.0826463	0.0103261	0.0794497	Nominal
SeqId_8059_1	P40225	THPO	Thrombopoietin	1.17764	0.075099	0.0103461	0.0794807	Nominal
SeqId_19327_31	O14929	HAT1	Histone acetyltransferase type B catalytic subunit	0.831357	0.0599137	0.0103824	0.0796359	Nominal
SeqId_19561_216	Q9Y4D7	PLXND1	Plexin-D1	1.1943	0.0827861	0.0104188	0.0797915	Nominal
SeqId_13130_150	P52789	HK2	Hexokinase-2	1.18094	0.0768039	0.0105537	0.0806495	Nominal
SeqId_16606_85	P15121	AKR1B1	Aldose reductase	1.22732	0.0983246	0.0105634	0.0806495	Nominal
SeqId_8864_59	Q5EE01	CENPW	Centromere protein W	0.789751	0.072973	0.0106334	0.0810087	Nominal
SeqId_4154_57	P16109	SELP	P-selectin	1.2079	0.0893228	0.0106431	0.0810087	Nominal
SeqId_7849_3	Q16769	QPCT	Glutaminyl-peptide cyclotransferase	1.19002	0.08108	0.010669	0.0810812	Nominal
SeqId_16773_29	Q8IX30	SCUBE3	Signal peptide, CUB and EGF-like domain-containing protein 3	1.1663	0.0703211	0.0107268	0.0812863	Nominal
SeqId_17387_27	Q15653	NFKBIB	NF-kappa-B inhibitor beta	0.792396	0.0722681	0.0107288	0.0812863	Nominal
SeqId_17692_2	O00478	BTN3A3	Butyrophilin subfamily 3 member A3	1.21491	0.0928455	0.0108571	0.0821331	Nominal
SeqId_19377_14	O95897	OLFM2	Noelin-2	0.829482	0.0609097	0.0108972	0.0823102	Nominal
SeqId_10356_21	P05412	JUN	Transcription factor AP-1	0.824826	0.0624179	0.010931	0.0824399	Nominal
SeqId_6622_90	Q9ULZ1	APLN	Apelin	0.795516	0.0715646	0.010992	0.082774	Nominal
SeqId_19365_11	O15382	BCAT2	Branched-chain-amino-acid aminotransferase, mitochondrial	1.1786	0.0761813	0.0110128	0.0828046	Nominal
SeqId_7916_10	P31151	S100A7	Protein S100-A7	1.1728	0.0735833	0.0110718	0.0830367	Nominal
SeqId_16900_29	Q8NFP4	MDGA1	MAM domain-containing glycosylphosphatidylinositol anchor protein 1	1.20579	0.088839	0.0110871	0.0830367	Nominal
SeqId_3028_36	P55773	CCL23	Ck-beta-8-1	1.25712	0.113278	0.0111033	0.0830367	Nominal
SeqId_5627_53	P01148	GNRH1	Progonadoliberin-1	1.17293	0.073688	0.0111171	0.0830367	Nominal
SeqId_6379_62	Q86TH1	ADAMTSL2	ADAMTS-like protein 2	1.20013	0.0862397	0.0111274	0.0830367	Nominal
SeqId_15465_79	Q8N129	CNPY4	Protein canopy homolog 4	1.21305	0.092382	0.0112119	0.0835412	Nominal
SeqId_9889_42	Q8TED9	AFAP1L1	Actin filament-associated protein 1-like 1	1.17032	0.0727792	0.0114335	0.0850646	Nominal
SeqId_2585_2	P01236	PRL	Prolactin	1.19885	0.0861989	0.0116576	0.0866022	Nominal
SeqId_2823_7	Q86VX2	COMMD7	COMM domain-containing protein 7	1.18208	0.0786641	0.0119501	0.0886415	Nominal
SeqId_3143_3	P01730	CD4	T-cell surface glycoprotein CD4	1.1553	0.0664409	0.0120642	0.0893547	Nominal
SeqId_4232_19	P08069	IGF1R	Insulin-like growth factor 1 receptor	1.17949	0.0776272	0.0121334	0.0897328	Nominal
SeqId_19130_81	P50452	SERPINB8	Serpin B8	1.18986	0.0825997	0.0122731	0.0906308	Nominal
SeqId_15635_4	Q9H3U7	SMOC2	SPARC-related modular calcium-binding protein 2	1.20888	0.0916442	0.0123403	0.0908364	Nominal
SeqId_5301_7	P51671	CCL11	Eotaxin	1.18487	0.0803356	0.0123546	0.0908364	Nominal
SeqId_4992_49	P28799	GRN	Granulins	1.19287	0.0840892	0.012356	0.0908364	Nominal
SeqId_9789_52	Q8WXH0	SYNE2	Nesprin-2	1.20395	0.089393	0.0124274	0.0912265	Nominal
SeqId_3305_6	Q9NR61	DLL4	Delta-like protein 4	1.20436	0.0897529	0.0125875	0.0922646	Nominal
SeqId_9171_11	P50461	CSRP3	Cysteine and glycine-rich protein 3	1.20028	0.087874	0.0126482	0.0925732	Nominal
SeqId_8955_60	Q68CQ7	GLT8D1	Glycosyltransferase 8 domain-containing protein 1	1.14784	0.0634859	0.0126708	0.0926016	Nominal
SeqId_14070_56	Q15811	ITSN1	Intersectin-1	1.1625	0.0702568	0.0127198	0.0928228	Nominal
SeqId_16323_8	Q9Y4C0	NRXN3	Neurexin-3	1.21064	0.0929347	0.0127706	0.0930562	Nominal
SeqId_4909_68	O00214	LGALS8	Galectin-8	0.800888	0.0714511	0.0128189	0.0931606	Nominal
SeqId_18819_21	P45877	PPIC	Peptidyl-prolyl cis-trans isomerase C	1.24532	0.109784	0.0128225	0.0931606	Nominal
SeqId_6395_58	Q96T91	GPHA2	Glycoprotein hormone alpha-2	0.824612	0.0639141	0.0128453	0.0931893	Nominal
SeqId_7085_81	Q15517	CDSN	Corneodesmosin	1.18429	0.0805372	0.0128746	0.0932656	Nominal
SeqId_8306_54	O14668	PRRG1	Transmembrane gamma-carboxyglutamic acid protein 1	0.823204	0.0644078	0.0128976	0.093296	Nominal
SeqId_9474_22	P07307	ASGR2	Asialoglycoprotein receptor 2	0.819323	0.0656942	0.0129429	0.0934871	Nominal
SeqId_9366_54	Q9HBE5	IL21R	Interleukin-21 receptor	1.18421	0.0806096	0.0129976	0.0937454	Nominal
SeqId_3520_58	P10600	TGFB3	Transforming growth factor beta-3	1.16758	0.0729317	0.0131272	0.0945423	Nominal
SeqId_3280_49	P16112	ACAN	Aggrecan core protein	1.16667	0.072586	0.0132238	0.0951002	Nominal
SeqId_8043_153	P49747	COMP	Cartilage oligomeric matrix protein	1.19251	0.0848016	0.013292	0.0953334	Nominal
SeqId_6221_1	Q9BRR6	ADPGK	ADP-dependent glucokinase	1.18017	0.0789673	0.0132947	0.0953334	Nominal
SeqId_4549_78	Q11128	FUT5	Alpha-(1,3)-fucosyltransferase 5	1.20416	0.0905375	0.0134788	0.0965137	Nominal
SeqId_11955_1	Q07960	ARHGAP1	Rho GTPase-activating protein 1	1.17945	0.0788395	0.0135411	0.0968198	Nominal
SeqId_12734_112	Q14807	KIF22	Kinesin-like protein KIF22	0.796797	0.0733961	0.0136622	0.0974385	Nominal
SeqId_3585_54	P35613	BSG	Basigin	1.17136	0.0751483	0.0136853	0.0974385	Nominal
SeqId_4989_7	P02679	FGG	Fibrinogen gamma chain	1.1984	0.0879739	0.0136866	0.0974385	Nominal
SeqId_5261_13	P42684	ABL2	Abelson tyrosine-protein kinase 2	1.15156	0.0659693	0.0137671	0.0978709	Nominal
SeqId_15487_164	P23141	CES1	Liver carboxylesterase 1	0.82715	0.0638159	0.0139055	0.0987134	Nominal
SeqId_11557_3	Q9HCE7	SMURF1	E3 ubiquitin-protein ligase SMURF1	1.15538	0.0678788	0.0139542	0.0989172	Nominal
SeqId_5008_51	P04179	SOD2	Superoxide dismutase [Mn], mitochondrial	0.828529	0.0634692	0.0140686	0.0995859	Nominal
SeqId_6444_15	Q16557	PSG3	Pregnancy-specific beta-1-glycoprotein 3	1.17877	0.0789793	0.0141004	0.0996683	Nominal
SeqId_12934_1	Q9UII4	HERC5	E3 ISG15--protein ligase HERC5	0.793968	0.0747308	0.0142393	0.100506	Nominal
SeqId_12399_194	Q8IVM0	CCDC50	Coiled-coil domain-containing protein 50	1.17764	0.0785966	0.0142886	0.100711	Nominal
SeqId_16865_62	Q92804	TAF15	TATA-binding protein-associated factor 2N	1.21365	0.0959635	0.0143287	0.10085	Nominal
SeqId_17332_3	Q9NX46	ADPRHL2	Poly(ADP-ribose) glycohydrolase ARH3	1.20959	0.0940655	0.0144096	0.101276	Nominal
SeqId_19279_42	P09455	RBP1	Retinol-binding protein 1	1.16758	0.0740296	0.0145452	0.101926	Nominal
SeqId_12334_25	P34896	SHMT1	Serine hydroxymethyltransferase, cytosolic	0.826083	0.0645957	0.0145504	0.101926	Nominal
SeqId_2682_68	P10809	HSPD1	60 kDa heat shock protein, mitochondrial	1.20306	0.0910361	0.0145638	0.101926	Nominal
SeqId_2747_3	Q9BZM4	ULBP3	NKG2D ligand 3	1.18372	0.0817928	0.0146479	0.102263	Nominal
SeqId_11320_29	Q96EP1	CHFR	E3 ubiquitin-protein ligase CHFR	0.816525	0.0678076	0.0146532	0.102263	Nominal
SeqId_3685_53	Q9BY79	MFRP	Membrane frizzled-related protein	1.17273	0.0765939	0.0147019	0.102458	Nominal
SeqId_8681_93	O15173	PGRMC2	Membrane-associated progesterone receptor component 2	0.822486	0.0659296	0.0147709	0.102752	Nominal
SeqId_12814_17	Q96LT9	RNPC3	RNA-binding protein 40	0.799332	0.073447	0.0147855	0.102752	Nominal
SeqId_6520_87	P08493	MGP	Matrix Gla protein	1.17835	0.0794566	0.0149421	0.103618	Nominal
SeqId_9739_4	P43246	MSH2	DNA mismatch repair protein Msh2	1.15758	0.0696067	0.0149519	0.103618	Nominal
SeqId_18864_7	P35030	PRSS3	Trypsin-3	0.831619	0.0631505	0.0151789	0.105044	Nominal
SeqId_5756_66	Q9BXP8	PAPPA2	Pappalysin-2	0.79418	0.0753911	0.0152014	0.105053	Nominal
SeqId_8960_3	Q6P179	ERAP2	Endoplasmic reticulum aminopeptidase 2	0.847909	0.0576691	0.0152776	0.105433	Nominal
SeqId_11313_100	P61457	PCBD1	Pterin-4-alpha-carbinolamine dehydratase	0.824583	0.0656157	0.0153563	0.105828	Nominal
SeqId_12515_45	Q9BZX2	UCK2	Uridine-cytidine kinase 2	0.804995	0.0721036	0.0154448	0.10629	Nominal
SeqId_13499_30	P00451	F8	Coagulation Factor VIII	1.18943	0.0852609	0.0155186	0.10665	Nominal
SeqId_8086_49	Q9Y287	ITM2B	Integral membrane protein 2B	0.816481	0.0684661	0.0156111	0.107137	Nominal
SeqId_6360_7	Q7Z7B8	DEFB128	Beta-defensin 128	0.804193	0.0725124	0.0156585	0.107314	Nominal
SeqId_15573_110	O14594	NCAN	Neurocan core protein	0.824092	0.0659972	0.0156986	0.10744	Nominal
SeqId_12522_6	P54727	RAD23B	UV excision repair protein RAD23 homolog B	1.20588	0.0935301	0.0157907	0.107922	Nominal
SeqId_2925_9	P05121	SERPINE1	Plasminogen activator inhibitor 1	0.833719	0.0629187	0.0159629	0.108948	Nominal
SeqId_7218_87	P14415	ATP1B2	Sodium/potassium-transporting ATPase subunit beta-2	1.19566	0.0887028	0.0160055	0.109025	Nominal
SeqId_9294_45	P55001	MFAP2	Microfibrillar-associated protein 2	1.20819	0.0948698	0.0160182	0.109025	Nominal
SeqId_9340_17	Q9NWM8	FKBP14	Peptidyl-prolyl cis-trans isomerase FKBP14	1.181	0.0815931	0.016042	0.109037	Nominal
SeqId_7180_114	P01570	IFNA14	Interferon alpha-14	0.801854	0.0736533	0.0162109	0.110034	Nominal
SeqId_5822_22	P39905	GDNF	Glial cell line-derived neurotrophic factor	0.805403	0.072691	0.0164934	0.111762	Nominal
SeqId_8428_102	Q9P121	NTM	Neurotrimin	0.831099	0.0641349	0.0165106	0.111762	Nominal
SeqId_4542_24	P10909	CLU	Clusterin	1.20592	0.094225	0.0165598	0.111942	Nominal
SeqId_12508_9	Q9Y3E7	VPS24	Charged multivesicular body protein 3	1.21553	0.0990392	0.0165958	0.112033	Nominal
SeqId_12625_138	Q8IXQ5	KLHL7	Kelch-like protein 7	0.796703	0.075612	0.0166335	0.112134	Nominal
SeqId_8405_108	O14672	ADAM10	Disintegrin and metalloproteinase domain-containing protein 10	1.17011	0.0768034	0.0166949	0.112396	Nominal
SeqId_3292_75	P09326	CD48	CD48 antigen	1.19368	0.0883413	0.0167476	0.112598	Nominal
SeqId_6504_65	Q9Y4K0	LOXL2	Lysyl oxidase homolog 2	1.16837	0.0760819	0.0168636	0.113224	Nominal
SeqId_14618_26	Q96AW1	VOPP1	Vesicular, overexpressed in cancer, prosurvival protein 1	1.19047	0.0869092	0.0169299	0.113515	Nominal
SeqId_4493_92	P20809	IL11	Interleukin-11	1.16447	0.0742869	0.0169972	0.113812	Nominal
SeqId_7878_2	P60468	SEC61B	Protein transport protein Sec61 subunit beta	0.813309	0.0704443	0.0170422	0.11396	Nominal
SeqId_8352_26	Q96PQ1	SIGLEC12	Sialic acid-binding Ig-like lectin 12	0.832099	0.0641766	0.0171645	0.114623	Nominal
SeqId_13436_54	P56270	MAZ	Myc-associated zinc finger protein	1.18368	0.0837908	0.0172092	0.114767	Nominal
SeqId_4970_55	P00918	CA2	Carbonic anhydrase 2	0.815539	0.0699093	0.0173739	0.11571	Nominal
SeqId_4960_72	P04083	ANXA1	Annexin A1	1.17782	0.081178	0.0175666	0.116715	Nominal
SeqId_3518_54	Q96IY4	CPB2	Carboxypeptidase B2	0.84543	0.0597831	0.0175721	0.116715	Nominal
SeqId_12845_18	Q15036	SNX17	Sorting nexin-17	0.832654	0.0642717	0.0176644	0.117124	Nominal
SeqId_9927_96	Q8IZW8	TNS4	Tensin-4	0.804644	0.0737255	0.0176809	0.117124	Nominal
SeqId_6276_16	P09958	FURIN	Furin	1.16503	0.0750977	0.0178022	0.11777	Nominal
SeqId_10534_40	P09874	PARP1	Poly [ADP-ribose] polymerase 1	0.79754	0.0762614	0.0179893	0.118785	Nominal
SeqId_2474_54	P02743	APCS	Serum amyloid P-component	0.829713	0.0654764	0.0180036	0.118785	Nominal
SeqId_9831_12	Q9UN86	G3BP2	Ras GTPase-activating protein-binding protein 2	1.21008	0.0976206	0.0180945	0.119226	Nominal
SeqId_3173_49	Q02083	NAAA	N-acylethanolamine-hydrolyzing acid amidase	1.18481	0.0850874	0.0182067	0.119806	Nominal
SeqId_17729_20	Q16763	UBE2S	Ubiquitin-conjugating enzyme E2 S	1.1816	0.0835449	0.0182705	0.120067	Nominal
SeqId_5078_82	O15197	EPHB6	Ephrin type-B receptor 6	1.21192	0.0987327	0.0183128	0.120185	Nominal
SeqId_8028_22	Q9NQ38	SPINK5	Serine protease inhibitor Kazal-type 5	1.17677	0.08126	0.0184146	0.120694	Nominal
SeqId_3651_50	P35968	KDR	Vascular endothelial growth factor receptor 2	0.840101	0.0621292	0.0184753	0.120931	Nominal
SeqId_5069_9	P08174	CD55	Complement decay-accelerating factor	1.2045	0.0951696	0.0185277	0.121114	Nominal
SeqId_17410_5	O15182	CETN3	Centrin-3	0.813116	0.0714502	0.0185553	0.121135	Nominal
SeqId_13102_1	Q96BQ1	FAM3D	Protein FAM3D	1.18935	0.0876318	0.0185965	0.121244	Nominal
SeqId_4874_3	P03950	ANG	Angiogenin	1.20738	0.0967467	0.018677	0.121609	Nominal
SeqId_12338_27	Q63HQ2	EGFLAM	Pikachurin	1.17386	0.0800755	0.0187821	0.122133	Nominal
SeqId_8811_24	Q13145	BAMBI	BMP and activin membrane-bound inhibitor homolog	1.17399	0.0803218	0.0190528	0.123731	Nominal
SeqId_3284_75	P21810	BGN	Biglycan	1.18377	0.0852699	0.0191761	0.124227	Nominal
SeqId_3607_71	Q9UBP4	DKK3	Dickkopf-related protein 3	1.19052	0.0886583	0.0191913	0.124227	Nominal
SeqId_12574_36	P20800	EDN2	Endothelin-2	1.15931	0.0731882	0.0192045	0.124227	Nominal
SeqId_17812_2	Q93096	PTP4A1	Protein tyrosine phosphatase type IVA 1	0.810825	0.0727109	0.019363	0.124969	Nominal
SeqId_7551_33	Q14392	LRRC32	Leucine-rich repeat-containing protein 32	1.17793	0.0824917	0.0193696	0.124969	Nominal
SeqId_7100_31	P06729	CD2	T-cell surface antigen CD2	1.19452	0.0908293	0.0194071	0.125048	Nominal
SeqId_5763_67	Q8WTQ1	DEFB104A	Beta-defensin 104	0.771148	0.0857699	0.0194647	0.125166	Nominal
SeqId_2480_58	P35625	TIMP3	Metalloproteinase inhibitor 3	1.19495	0.0910962	0.0194759	0.125166	Nominal
SeqId_8089_173	P22736	NR4A1	Nuclear receptor subfamily 4 group A member 1	0.837893	0.0635152	0.0196375	0.126041	Nominal
SeqId_16919_1	P07108	DBI	Acyl-CoA-binding protein	1.21394	0.100911	0.0196913	0.126135	Nominal
SeqId_18220_141	Q9HD15	SRA1	Steroid receptor RNA activator 1	1.19133	0.0894376	0.019703	0.126135	Nominal
SeqId_4151_6	P00747	PLG	Plasminogen	0.845069	0.0610213	0.01974	0.126209	Nominal
SeqId_3796_79	Q9BY76	ANGPTL4	Angiopoietin-related protein 4	1.15833	0.0731736	0.0199794	0.127574	Nominal
SeqId_19293_6	O75436	VPS26A	Vacuolar protein sorting-associated protein 26A	1.21528	0.101909	0.0200645	0.127953	Nominal
SeqId_18181_2	Q9Y5U2	TSSC4	Protein TSSC4	1.18661	0.0873751	0.0201446	0.128299	Nominal
SeqId_10058_1	P54725	RAD23A	UV excision repair protein RAD23 homolog A	1.19232	0.0904911	0.020469	0.130073	Nominal
SeqId_11152_46	Q9UKR3	KLK13	Kallikrein-13	1.18336	0.085967	0.0204757	0.130073	Nominal
SeqId_3488_64	P04040	CAT	Catalase	0.84333	0.0620382	0.0205406	0.130318	Nominal
SeqId_2687_2	Q16674	MIA	Melanoma-derived growth regulatory protein	1.19306	0.0910093	0.0206613	0.130917	Nominal
SeqId_12957_62	P14927	UQCRB	Cytochrome b-c1 complex subunit 7	0.837757	0.0641852	0.0208552	0.131977	Nominal
SeqId_12812_25	P14621	ACYP2	Acylphosphatase-2	1.21502	0.102765	0.0212946	0.134585	Nominal
SeqId_3603_60	Q9BXN2	CLEC7A	C-type lectin domain family 7 member A	1.15503	0.072324	0.0213496	0.134761	Nominal
SeqId_16583_8	P50583	NUDT2	Bis(5'-nucleosyl)-tetraphosphatase [asymmetrical]	1.20185	0.0961343	0.0215245	0.135692	Nominal
SeqId_17805_35	O75940	SMNDC1	Survival of motor neuron-related-splicing factor 30	1.16426	0.0770493	0.0215576	0.135728	Nominal
SeqId_8918_64	Q14289	PTK2B	Protein-tyrosine kinase 2-beta	0.811655	0.0737224	0.021591	0.135766	Nominal
SeqId_3352_80	P23280	CA6	Carbonic anhydrase 6	0.840049	0.0638268	0.0217923	0.136566	Nominal
SeqId_4907_56	P02679|P02675|P02671	FGA FGB FGG	D-dimer	1.18134	0.085826	0.0218004	0.136566	Nominal
SeqId_5063_12	Q9BZW8	CD244	Natural killer cell receptor 2B4	1.15795	0.0740309	0.0218009	0.136566	Nominal
SeqId_14662_6	P28698	MZF1	Myeloid zinc finger 1	1.16873	0.0796595	0.0221617	0.13865	Nominal
SeqId_4878_3	P00742	F10	Coagulation Factor X	0.860029	0.0567998	0.0224206	0.140093	Nominal
SeqId_13621_31	O94973	AP2A2	AP-2 complex subunit alpha-2	1.19268	0.092253	0.0227243	0.141812	Nominal
SeqId_11708_2	P31025	LCN1	Lipocalin-1	1.15725	0.0742242	0.022782	0.141993	Nominal
SeqId_3327_27	Q9HB63	NTN4	Netrin-4	1.16763	0.0794947	0.0228305	0.142007	Nominal
SeqId_8479_4	P09238	MMP10	Stromelysin-2	1.17911	0.0853514	0.0228415	0.142007	Nominal
SeqId_19224_5	O14602	EIF1AY	Eukaryotic translation initiation factor 1A, Y-chromosomal	1.20943	0.101194	0.0230513	0.143132	Nominal
SeqId_13392_13	P05026	ATP1B1	Sodium/potassium-transporting ATPase subunit beta-1	0.837138	0.0655284	0.0231468	0.143545	Nominal
SeqId_3316_58	P05546	SERPIND1	Heparin cofactor 2	0.850109	0.0609285	0.0234657	0.145234	Nominal
SeqId_18875_125	P02458	COL2A1	Chondrocalcin	1.18411	0.0883262	0.0234777	0.145234	Nominal
SeqId_3003_29	O14931	NCR3	Natural cytotoxicity triggering receptor 3	1.15549	0.0737387	0.0235335	0.145397	Nominal
SeqId_8019_73	Q9NZ72	STMN3	Stathmin-3	1.16752	0.0798712	0.0235719	0.145453	Nominal
SeqId_5033_27	P09493	TPM1	Tropomyosin alpha-1 chain	0.830256	0.068236	0.0236113	0.145515	Nominal
SeqId_16296_43	O75473	LGR5	Leucine-rich repeat-containing G-protein coupled receptor 5	0.810936	0.0751482	0.0237306	0.146068	Nominal
SeqId_3803_10	P28325	CST5	Cystatin-D	1.18791	0.0904955	0.0237994	0.14631	Nominal
SeqId_9942_2	Q9UKK6	NXT1	NTF2-related export protein 1	1.14407	0.0683446	0.0242592	0.148775	Nominal
SeqId_8358_30	P30048	PRDX3	Thioredoxin-dependent peroxide reductase, mitochondrial	1.17243	0.0827854	0.0242604	0.148775	Nominal
SeqId_12381_26	P16152	CBR1	Carbonyl reductase [NADPH] 1	1.17533	0.0843694	0.0244184	0.149559	Nominal
SeqId_11530_37	P08397	HMBS	Porphobilinogen deaminase	1.17538	0.08447	0.0245439	0.150142	Nominal
SeqId_14123_34	Q9H7M9	C10orf54	V-type immunoglobulin domain-containing suppressor of T-cell activation	1.16583	0.0795803	0.0245962	0.150243	Nominal
SeqId_5801_72	P01138	NGF	beta-nerve growth factor	1.15487	0.0739928	0.024621	0.150243	Nominal
SeqId_8606_39	Q14956	GPNMB	Transmembrane glycoprotein NMB	1.1465	0.069812	0.024754	0.150869	Nominal
SeqId_5024_67	P06400	RB1	Retinoblastoma-associated protein	0.842047	0.064503	0.0248129	0.151042	Nominal
SeqId_9870_17	P23381	WARS	Tryptophan--tRNA ligase, cytoplasmic	0.850634	0.0613768	0.024958	0.151739	Nominal
SeqId_16755_195	Q9NR23	GDF3	Growth/differentiation factor 3	0.825651	0.0706116	0.0250807	0.152298	Nominal
SeqId_16593_3	Q13158	FADD	FAS-associated death domain protein	0.842896	0.064324	0.0251164	0.152328	Nominal
SeqId_3365_7	Q9UBT3	DKK4	Dickkopf-related protein 4	1.18234	0.0884459	0.0251554	0.152378	Nominal
SeqId_12340_17	P49588	AARS	Alanine--tRNA ligase, cytoplasmic	1.19764	0.0965699	0.0253056	0.1531	Nominal
SeqId_9997_12	Q92575	UBXN4	UBX domain-containing protein 4	1.1843	0.0896249	0.0254027	0.153501	Nominal
SeqId_17775_8	Q9UI15	TAGLN3	Transgelin-3	1.16412	0.0792346	0.025573	0.154341	Nominal
SeqId_15375_49	P15086	CPB1	Carboxypeptidase B	0.849509	0.0621056	0.0256873	0.154523	Nominal
SeqId_11352_42	Q8WZ42	TTN	Titin	1.16391	0.0791953	0.025694	0.154523	Nominal
SeqId_2835_1	P12956	XRCC6	X-ray repair cross-complementing protein 6	1.1574	0.0758421	0.0256966	0.154523	Nominal
SeqId_3151_6	P01589	IL2RA	Interleukin-2 receptor subunit alpha	0.824522	0.0714702	0.0260138	0.15624	Nominal
SeqId_11270_17	Q8WYQ3	CHCHD10	Coiled-coil-helix-coiled-coil-helix domain-containing protein 10, mitochondrial	1.15553	0.0751779	0.0262878	0.157695	Nominal
SeqId_8756_41	Q9UJ90	KCNE5	Potassium voltage-gated channel subfamily E regulatory beta subunit 5	0.83489	0.0678305	0.0263418	0.157828	Nominal
SeqId_12403_30	Q96DA2	RAB39B	Ras-related protein Rab-39B	0.818794	0.0737549	0.0264556	0.158318	Nominal
SeqId_7625_27	P27348	YWHAQ	14-3-3 protein theta	1.16993	0.0827807	0.0265494	0.158669	Nominal
SeqId_5671_1	P17538	CTRB1	Chymotrypsinogen B	0.852439	0.061369	0.0265783	0.158669	Nominal
SeqId_3132_1	P49767	VEGFC	Vascular endothelial growth factor C	1.16666	0.0811929	0.0267633	0.159582	Nominal
SeqId_3835_11	O60603	TLR2	Toll-like receptor 2	1.14314	0.0691465	0.0269883	0.16073	Nominal
SeqId_2773_50	P22301	IL10	Interleukin-10	0.817693	0.0744789	0.0271264	0.161305	Nominal
SeqId_18882_7	Q9H4D0	CLSTN2	Calsyntenin-2	1.15379	0.074719	0.0271756	0.161305	Nominal
SeqId_16927_9	P00488|P05160	F13A1 F13B	Coagulation factor XIII	0.851019	0.062152	0.0271826	0.161305	Nominal
SeqId_6508_68	O95969	SCGB1D2	Secretoglobin family 1D member 2	0.826641	0.0713086	0.0273122	0.16188	Nominal
SeqId_13992_12	P46459	NSF	Vesicle-fusing ATPase	1.13417	0.0647393	0.0274065	0.162245	Nominal
SeqId_6284_7	Q6UX46	FAM150B	ALK and LTK ligand 2	1.1903	0.0940455	0.0274651	0.162398	Nominal
SeqId_2879_9	P01011	SERPINA3	Alpha-1-antichymotrypsin	1.17825	0.087685	0.027518	0.162517	Nominal
SeqId_17758_79	Q7Z4W1	DCXR	L-xylulose reductase	0.843007	0.0653614	0.0276188	0.162918	Nominal
SeqId_9060_27	Q9UPX0	IGSF9B	Protein turtle homolog B	0.838518	0.0671217	0.0277953	0.163601	Nominal
SeqId_14060_67	Q15080	NCF4	Neutrophil cytosol factor 4	0.857725	0.0598324	0.0278006	0.163601	Nominal
SeqId_12844_10	O95429	BAG4	BAG family molecular chaperone regulator 4	1.15117	0.0737571	0.0280026	0.164594	Nominal
SeqId_5980_55	Q53S33	BOLA3	BolA-like protein 3	1.16354	0.0802702	0.0281251	0.164962	Nominal
SeqId_6986_17	Q9Y662	HS3ST3B1	Heparan sulfate glucosamine 3-O-sulfotransferase 3B1	0.812745	0.0767556	0.0281318	0.164962	Nominal
SeqId_7009_8	P21854	CD72	B-cell differentiation antigen CD72	1.1599	0.0785198	0.028439	0.166567	Nominal
SeqId_14337_1	O43617	TRAPPC3	Trafficking protein particle complex subunit 3	1.18249	0.0905938	0.0286738	0.167743	Nominal
SeqId_14583_49	O14793	MSTN	Growth/differentiation factor 8	0.844024	0.0654697	0.0288065	0.168321	Nominal
SeqId_10890_135	Q6UWM7	LCTL	Lactase-like protein	0.841998	0.0663064	0.0289716	0.168956	Nominal
SeqId_12466_7	P09651	HNRNPA1	Heterogeneous nuclear ribonucleoprotein A1	1.18794	0.093688	0.0289833	0.168956	Nominal
SeqId_11104_13	P36222	CHI3L1	Chitinase-3-like protein 1	1.17013	0.0842908	0.0291736	0.169865	Nominal
SeqId_19213_1	O60575	SPINK4	Serine protease inhibitor Kazal-type 4	1.17028	0.0844634	0.0293589	0.170341	Nominal
SeqId_18900_37	P01112	HRAS	GTPase HRas	0.82319	0.073523	0.0293719	0.170341	Nominal
SeqId_6077_63	Q9NZK5	CECR1	Adenosine deaminase CECR1	1.17202	0.0854142	0.02941	0.170341	Nominal
SeqId_3074_6	P18428	LBP	Lipopolysaccharide-binding protein	1.166	0.0822305	0.0294235	0.170341	Nominal
SeqId_12720_71	Q9NRR5	UBQLN4	Ubiquilin-4	1.19103	0.0956093	0.0294272	0.170341	Nominal
SeqId_13476_16	O60870	KIN	DNA/RNA-binding protein KIN17	1.13916	0.0682354	0.0296126	0.171167	Nominal
SeqId_5749_53	P04118	CLPS	Colipase	0.840854	0.0670158	0.0296391	0.171167	Nominal
SeqId_8225_86	P29323	EPHB2	Ephrin type-B receptor 2	1.16301	0.080828	0.0297884	0.171598	Nominal
SeqId_16882_27	Q9NRX4	PHPT1	14 kDa phosphohistidine phosphatase	1.17072	0.0849316	0.029805	0.171598	Nominal
SeqId_3184_25	P08709	F7	Coagulation factor VII	0.861607	0.0590753	0.0298176	0.171598	Nominal
SeqId_6544_33	Q92832	NELL1	Protein kinase C-binding protein NELL1	0.829303	0.0714999	0.0299371	0.17176	Nominal
SeqId_4145_58	P20783	NTF3	Neurotrophin-3	1.15991	0.0792575	0.029938	0.17176	Nominal
SeqId_4851_25	P01583	IL1A	Interleukin-1 alpha	1.14558	0.0717447	0.0299924	0.17176	Nominal
SeqId_6421_52	P05015	IFNA16	Interferon alpha-16	0.828947	0.0716631	0.0300066	0.17176	Nominal
SeqId_6525_17	Q6B8I1	DUSP13	Dual specificity protein phosphatase 13 isoform A	0.834523	0.069582	0.0300416	0.17176	Nominal
SeqId_15613_16	P16233	PNLIP	Pancreatic triacylglycerol lipase	0.859629	0.0599354	0.0300537	0.17176	Nominal
SeqId_16300_4	Q9NZC2	TREM2	Triggering receptor expressed on myeloid cells 2	1.18523	0.0930187	0.0303687	0.173214	Nominal
SeqId_14655_1	Q9NVM6	DNAJC17	DnaJ homolog subfamily C member 17	1.15027	0.0743775	0.0303779	0.173214	Nominal
SeqId_3009_3	Q03167	TGFBR3	Transforming growth factor beta receptor type 3	1.18213	0.091498	0.0306438	0.174529	Nominal
SeqId_9930_48	O75899	GABBR2	Gamma-aminobutyric acid type B receptor subunit 2	0.834302	0.0699692	0.0307627	0.175005	Nominal
SeqId_8008_28	O00198	HRK	Activator of apoptosis harakiri	0.825297	0.0733811	0.0308105	0.175076	Nominal
SeqId_6402_8	Q9UKJ1	PILRA	Paired immunoglobulin-like type 2 receptor alpha isoform FDF03-deltaTM	0.856248	0.061627	0.0310606	0.176295	Nominal
SeqId_6941_11	Q8NBK3	SUMF1	Sulfatase-modifying factor 1	1.17508	0.0880571	0.0313229	0.17758	Nominal
SeqId_4128_27	O00175	CCL24	C-C motif chemokine 24	0.821452	0.0751319	0.0315222	0.178506	Nominal
SeqId_3077_66	P00742	F10	Coagulation factor Xa	0.867419	0.0574115	0.0316361	0.178946	Nominal
SeqId_7860_9	Q5GLZ8	HERC4	Probable E3 ubiquitin-protein ligase HERC4	0.842653	0.067159	0.0317085	0.179023	Nominal
SeqId_15678_71	Q9UBU2	DKK2	Dickkopf-related protein 2	1.18253	0.0923015	0.0317219	0.179023	Nominal
SeqId_11608_5	Q9GZQ8	MAP1LC3B	Microtubule-associated proteins 1A/1B light chain 3B	1.19002	0.0964843	0.0318957	0.179799	Nominal
SeqId_3182_38	P49961	ENTPD1	Ectonucleoside triphosphate diphosphohydrolase 1	0.84717	0.0655283	0.0320166	0.180275	Nominal
SeqId_7266_4	Q86WD7	SERPINA9	Serpin A9	1.13242	0.065697	0.0320729	0.180387	Nominal
SeqId_5254_69	Q14432	PDE3A	cGMP-inhibited 3',5'-cyclic phosphodiesterase A	1.14088	0.070214	0.0322317	0.181075	Nominal
SeqId_17703_40	O75496	GMNN	Geminin	0.827504	0.0732256	0.0323787	0.181695	Nominal
SeqId_2811_27	Q15389	ANGPT1	Angiopoietin-1	1.18584	0.094665	0.0327432	0.183506	Nominal
SeqId_8899_75	Q9HAW9	UGT1A8	UDP-glucuronosyltransferase 1-8	0.808551	0.0804875	0.0327756	0.183506	Nominal
SeqId_15367_38	Q8TDL5	BPIFB1	BPI fold-containing family B member 1	1.16581	0.0838484	0.0329201	0.184107	Nominal
SeqId_13711_10	Q00610	CLTC	Clathrin heavy chain 1	0.834021	0.0710013	0.0330101	0.184403	Nominal
SeqId_3148_49	P19875	CXCL2	Gro-beta/gamma	1.19233	0.0984481	0.0331353	0.184893	Nominal
SeqId_5879_51	Q13561	DCTN2	Dynactin subunit 2	1.15821	0.0798861	0.0332204	0.18516	Nominal
SeqId_9121_28	Q10981	FUT2	Galactoside 2-alpha-L-fucosyltransferase 2	0.820136	0.0764377	0.0333786	0.185832	Nominal
SeqId_11167_6	Q13613	MTMR1	Myotubularin-related protein 1	0.856404	0.0624323	0.0334732	0.18615	Nominal
SeqId_14063_17	P13725	OSM	Oncostatin-M	1.13551	0.0678845	0.0335262	0.186231	Nominal
SeqId_6576_1	Q93070	ART4	Ecto-ADP-ribosyltransferase 4	1.15635	0.0790411	0.033563	0.186231	Nominal
SeqId_10924_258	Q8WUJ1	CYB5D2	Neuferricin	1.13994	0.070307	0.0336988	0.186535	Nominal
SeqId_9297_12	Q7Z7M8	B3GNT8	UDP-GlcNAc:betaGal beta-1,3-N-acetylglucosaminyltransferase 8	0.844506	0.0672176	0.0337277	0.186535	Nominal
SeqId_9248_36	Q969H8	MYDGF	Myeloid-derived growth factor	1.14703	0.0741064	0.0337307	0.186535	Nominal
SeqId_5015_15	Q13093	PLA2G7	Platelet-activating factor acetylhydrolase	1.19334	0.0993676	0.0337735	0.186543	Nominal
SeqId_7018_10	Q9UJK0	TSR3	Ribosome biogenesis protein TSR3 homolog	0.831858	0.0721553	0.0338074	0.186543	Nominal
SeqId_19121_3	Q9UHD9	UBQLN2	Ubiquilin-2	1.18428	0.0944059	0.0338583	0.186616	Nominal
SeqId_10048_7	Q13951	CBFB	Core-binding factor subunit beta	1.15283	0.0773243	0.0339748	0.186916	Nominal
SeqId_19280_29	P61077	UBE2D3	Ubiquitin-conjugating enzyme E2 D3	0.836513	0.0704309	0.0339881	0.186916	Nominal
SeqId_11457_53	Q14376	GALE	UDP-glucose 4-epimerase	0.837287	0.0701892	0.0341373	0.187528	Nominal
SeqId_12391_27	Q9H5P4	PDZD7	PDZ domain-containing protein 7	0.852858	0.0641857	0.0344436	0.188895	Nominal
SeqId_18880_81	P02461	COL3A1	Collagen Type III	1.16725	0.0853658	0.0344624	0.188895	Nominal
SeqId_3341_33	P00519	ABL1	Tyrosine-protein kinase ABL1	1.14951	0.075763	0.0345138	0.188968	Nominal
SeqId_3005_5	P18031	PTPN1	Tyrosine-protein phosphatase non-receptor type 1	0.842493	0.0683237	0.0345673	0.189052	Nominal
SeqId_5632_6	Q9NQ79	CRTAC1	Cartilage acidic protein 1	1.16756	0.0856225	0.0346453	0.189269	Nominal
SeqId_13673_21	Q99832	CCT7	T-complex protein 1 subunit eta	1.17688	0.0907726	0.0347206	0.189472	Nominal
SeqId_2826_53	Q92838	EDA	Ectodysplasin-A, secreted form	1.14022	0.0708892	0.0347979	0.189684	Nominal
SeqId_13494_6	Q8N5B7	CERS5	Ceramide synthase 5	0.838765	0.0698996	0.0348741	0.189684	Nominal
SeqId_17782_23	P09110	ACAA1	3-ketoacyl-CoA thiolase, peroxisomal	1.16446	0.0840372	0.0348744	0.189684	Nominal
SeqId_6107_3	Q9UNI1	CELA1	Chymotrypsin-like elastase family member 1	1.1671	0.0855935	0.0351217	0.190415	Nominal
SeqId_7132_55	Q86Z23	C1QL4	Complement C1q-like protein 4	0.842268	0.068629	0.0351426	0.190415	Nominal
SeqId_13421_17	Q9NRX6	TMEM167B	Protein kish-B	0.823584	0.0758901	0.0351766	0.190415	Nominal
SeqId_19229_92	Q86YM7	HOMER1	Homer protein homolog 1	1.17147	0.0880294	0.0351994	0.190415	Nominal
SeqId_9550_153	Q96AE7	TTC17	Tetratricopeptide repeat protein 17	0.82085	0.0769444	0.0352009	0.190415	Nominal
SeqId_5223_59	Q14397	GCKR	Glucokinase regulatory protein	0.838831	0.0701012	0.0354673	0.191647	Nominal
SeqId_19158_1	Q15004	PAF	PCNA-associated factor	1.16784	0.0862922	0.0357458	0.192942	Nominal
SeqId_9470_15	Q5JXM2	METTL24	Methyltransferase-like protein 24	1.14489	0.0739352	0.0361506	0.19477	Nominal
SeqId_7116_31	Q8IYS5	OSCAR	Osteoclast-associated immunoglobulin-like receptor	0.829373	0.0740644	0.0361725	0.19477	Nominal
SeqId_13628_58	Q14449	GRB14	Growth factor receptor-bound protein 14	0.829523	0.0740198	0.0362074	0.19477	Nominal
SeqId_7225_51	Q8N4V1	MMGT1	Membrane magnesium transporter 1	0.831911	0.0731323	0.0363117	0.19477	Nominal
SeqId_10022_207	Q9Y253	POLH	DNA polymerase eta	0.842412	0.0690134	0.0363278	0.19477	Nominal
SeqId_12620_3	Q9NVA2	SEPT11	Septin-11	1.15153	0.0776175	0.0363295	0.19477	Nominal
SeqId_7751_121	Q96HF1	SFRP2	Secreted frizzled-related protein 2	0.856505	0.0633904	0.0363597	0.19477	Nominal
SeqId_17769_28	Q8WW12	PCNP	PEST proteolytic signal-containing nuclear protein	1.18477	0.096023	0.0364421	0.195	Nominal
SeqId_6264_9	O00622	CYR61	Protein CYR61	1.15816	0.081375	0.0366433	0.195688	Nominal
SeqId_12735_39	O75534	CSDE1	Cold shock domain-containing protein E1	0.836215	0.0716019	0.0367117	0.195688	Nominal
SeqId_18226_148	P20674	COX5A	Cytochrome c oxidase subunit 5A, mitochondrial	1.16314	0.0841529	0.0367215	0.195688	Nominal
SeqId_5249_31	O94768	STK17B	Serine/threonine-protein kinase 17B	0.85273	0.0650511	0.0367653	0.195688	Nominal
SeqId_6372_7	Q9Y2T7	YBX2	Y-box-binding protein 2	1.15291	0.0785781	0.0368215	0.195688	Nominal
SeqId_19251_56	P10124	SRGN	Serglycin	1.15582	0.0802067	0.0369043	0.195688	Nominal
SeqId_6587_6	Q96NI6	LRFN5	Leucine-rich repeat and fibronectin type-III domain-containing protein 5	0.858762	0.0626604	0.0369081	0.195688	Nominal
SeqId_6398_12	P36776	LONP1	Lon protease homolog, mitochondrial	1.17024	0.0881762	0.0369371	0.195688	Nominal
SeqId_12630_8	P53365	ARFIP2	Arfaptin-2	0.856053	0.0637726	0.0369498	0.195688	Nominal
SeqId_2743_5	Q15465	SHH	Sonic hedgehog protein	1.15438	0.0794401	0.0369655	0.195688	Nominal
SeqId_18395_5	P54922	ADPRH	[Protein ADP-ribosylarginine] hydrolase	0.845305	0.0681628	0.0371481	0.196398	Nominal
SeqId_6940_18	Q9HDC5	JPH1	Junctophilin-1	0.837901	0.0711325	0.0372272	0.196398	Nominal
SeqId_9097_5	Q6UXG2	KIAA1324	UPF0577 protein KIAA1324	0.854333	0.064564	0.0372314	0.196398	Nominal
SeqId_17673_34	Q9Y2D0	CA5B	Carbonic anhydrase 5B, mitochondrial	0.832621	0.0732223	0.0372581	0.196398	Nominal
SeqId_6455_52	Q86UW8	HAPLN4	Hyaluronan and proteoglycan link protein 4	0.827856	0.0751713	0.0374778	0.197109	Nominal
SeqId_12990_39	Q99759	MAP3K3	Mitogen-activated protein kinase kinase kinase 3	1.13543	0.0693207	0.0374875	0.197109	Nominal
SeqId_9068_17	Q5VZ66	JAKMIP3	Janus kinase and microtubule-interacting protein 3	1.12954	0.0661712	0.0375834	0.197109	Nominal
SeqId_4126_22	P17213	BPI	Bactericidal permeability-increasing protein	1.16074	0.0832143	0.0376042	0.197109	Nominal
SeqId_12724_81	Q14011	CIRBP	Cold-inducible RNA-binding protein	1.19535	0.102595	0.0376097	0.197109	Nominal
SeqId_13487_24	Q9H1C4	UNC93B1	Protein unc-93 homolog B1	0.851912	0.0656795	0.0376317	0.197109	Nominal
SeqId_10081_17	Q9UPW6	SATB2	DNA-binding protein SATB2	0.844336	0.0688079	0.0378666	0.19813	Nominal
SeqId_9894_13	Q9UM54	MYO6	Unconventional myosin-VI	1.14544	0.0749795	0.0380355	0.198804	Nominal
SeqId_2937_10	P02649	APOE		0.853691	0.0651312	0.0381369	0.199124	Nominal
SeqId_9805_51	Q9NPR2	SEMA4B	Semaphorin-4B	1.14487	0.0748078	0.0384064	0.200234	Nominal
SeqId_12793_4	Q96J94	PIWIL1	Piwi-like protein 1	0.839586	0.0709093	0.0384303	0.200234	Nominal
SeqId_3535_84	O94907	DKK1	Dickkopf-related protein 1	1.17167	0.0897085	0.038522	0.200501	Nominal
SeqId_8467_9	P08476|P09529	INHBA INHBB	Inhibin beta A chain:Inhibin beta B chain heterodimer	1.14821	0.0767214	0.0386122	0.200759	Nominal
SeqId_11653_69	P48067	SLC6A9	Sodium- and chloride-dependent glycine transporter 1	0.838362	0.0715579	0.0388691	0.201883	Nominal
SeqId_8245_27	Q9UMF0	ICAM5	Intercellular adhesion molecule 5	1.17046	0.0892109	0.0389211	0.201942	Nominal
SeqId_14157_21	P62258	YWHAE	14-3-3 protein epsilon	1.1565	0.0814901	0.039073	0.202326	Nominal
SeqId_19638_9	P01213	PDYN	Dynorphin A (1-17)	1.15358	0.0798751	0.0390769	0.202326	Nominal
SeqId_11158_40	Q6ZP65	CCDC64	Bicaudal D-related protein 1	1.13012	0.0670532	0.0392413	0.202965	Nominal
SeqId_5753_21	Q7Z5A9	FAM19A1	Protein FAM19A1	0.857778	0.0638522	0.0393151	0.203039	Nominal
SeqId_18304_19	Q9P287	BCCIP	BRCA2 and CDKN1A-interacting protein	0.859569	0.063123	0.0393375	0.203039	Nominal
SeqId_18380_78	P02768	ALB	Serum albumin	1.18153	0.0956765	0.0394019	0.20316	Nominal
SeqId_14334_3	P35243	RCVRN	Recoverin	0.825615	0.0768464	0.0395156	0.203534	Nominal
SeqId_7970_315	Q13508	ART3	Ecto-ADP-ribosyltransferase 3	0.826395	0.0765889	0.039641	0.203968	Nominal
SeqId_9255_5	Q9P0M4	IL17C	Interleukin-17C	1.11993	0.0616853	0.0397441	0.204138	Nominal
SeqId_14151_4	P05161	ISG15	Ubiquitin-like protein ISG15	1.15782	0.0825131	0.0397564	0.204138	Nominal
SeqId_9834_62	P00325	ADH1B	Alcohol dehydrogenase 1B	0.856176	0.0646856	0.039853	0.204287	Nominal
SeqId_3326_58	Q9BY67	CADM1	Cell adhesion molecule 1	1.16545	0.0868406	0.0399012	0.204287	Nominal
SeqId_11510_31	O14791	APOL1	Apolipoprotein L1	0.85638	0.0646203	0.0399092	0.204287	Nominal
SeqId_3431_54	P21709	EPHA1	Ephrin type-A receptor 1	0.853213	0.0659741	0.0400736	0.204917	Nominal
SeqId_19545_145	Q99497	PARK7	Oxidized Protein deglycase DJ-1	0.862174	0.0623321	0.0402429	0.205553	Nominal
SeqId_15644_1	P43251	BTD	Biotinidase	0.867293	0.0602108	0.0402808	0.205553	Nominal
SeqId_2190_55	P03951	F11	Coagulation Factor XI	0.862694	0.0622113	0.0405492	0.206649	Nominal
SeqId_14318_1	Q9UBQ0	VPS29	Vacuolar protein sorting-associated protein 29	0.850939	0.067074	0.0405791	0.206649	Nominal
SeqId_5957_30	P61278	SST	Somatostatin-28	1.14123	0.0736441	0.0406453	0.206705	Nominal
SeqId_4217_49	Q99714	HSD17B10	3-hydroxyacyl-CoA dehydrogenase type-2	1.15561	0.0816674	0.0407042	0.206705	Nominal
SeqId_2431_17	P08311	CTSG	Cathepsin G	1.13283	0.0690557	0.0407545	0.206705	Nominal
SeqId_12825_18	Q9UKG1	APPL1	DCC-interacting protein 13-alpha	1.13986	0.0729316	0.040757	0.206705	Nominal
SeqId_19193_18	P61758	VBP1	Prefoldin subunit 3	1.15633	0.0821122	0.0408086	0.206755	Nominal
SeqId_19620_16	Q15700	DLG2	Disks large homolog 2	1.16556	0.087382	0.0410053	0.207539	Nominal
SeqId_13475_10	Q9Y2X8	UBE2D4	Ubiquitin-conjugating enzyme E2 D4	1.18593	0.099121	0.0413294	0.208896	Nominal
SeqId_13683_18	P51801	CLCNKB	Chloride channel protein ClC-Kb	0.858524	0.0641985	0.0413576	0.208896	Nominal
SeqId_12835_101	Q8WXC3	PYDC1	Pyrin domain-containing protein 1	0.837196	0.0730426	0.0416782	0.210147	Nominal
SeqId_9256_78	Q15818	NPTX1	Neuronal pentraxin-1	0.85002	0.0678208	0.0416901	0.210147	Nominal
SeqId_13936_24	P07205	PGK2	Phosphoglycerate kinase 2	1.13605	0.0711697	0.0417343	0.210156	Nominal
SeqId_4889_82	O00755	WNT7A	Protein Wnt-7a	0.841032	0.0715443	0.0418347	0.210447	Nominal
SeqId_8852_10	Q8TAQ9	SUN3	SUN domain-containing protein 3	0.842151	0.0711167	0.0419144	0.210635	Nominal
SeqId_12546_1	P53814	SMTN	Smoothelin	1.1611	0.0853569	0.0421693	0.211677	Nominal
SeqId_9188_119	Q07325	CXCL9	C-X-C motif chemokine 9	1.1465	0.077156	0.0422073	0.211677	Nominal
SeqId_16302_11	Q96DR5	BPIFA2	BPI fold-containing family A member 2	0.854069	0.0663569	0.0423276	0.211873	Nominal
SeqId_11454_87	O75821	EIF3G	Eukaryotic translation initiation factor 3 subunit G	1.18207	0.0974182	0.0423916	0.211873	Nominal
SeqId_5231_79	Q8NBP7	PCSK9	Proprotein convertase subtilisin/kexin type 9	0.861873	0.0631356	0.0424378	0.211873	Nominal
SeqId_8351_17	Q6UWY2	PRSS57	Serine protease 57	1.15485	0.081941	0.0424472	0.211873	Nominal
SeqId_17826_341	P29692	EEF1D	Elongation factor 1-delta	1.18399	0.0985595	0.0424737	0.211873	Nominal
SeqId_7184_13	Q14002	CEACAM7	Carcinoembryonic antigen-related cell adhesion molecule 7	1.13636	0.0716079	0.0425029	0.211873	Nominal
SeqId_5658_64	P05160	F13B	Coagulation factor XIII B chain	0.865737	0.0615629	0.0426144	0.212169	Nominal
SeqId_8840_61	P09871	C1S	Complement C1s subcomponent	1.19184	0.103201	0.0426795	0.212169	Nominal
SeqId_11311_79	P15918	RAG1	V(D)J recombination-activating protein 1	0.848319	0.0688535	0.0426907	0.212169	Nominal
SeqId_17722_5	Q02790	FKBP4	Peptidyl-prolyl cis-trans isomerase FKBP4	1.16424	0.0874019	0.0428046	0.212522	Nominal
SeqId_18909_11	Q96B26	EXOSC8	Exosome complex component RRP43	1.14478	0.0764355	0.0428643	0.212605	Nominal
SeqId_11441_11	P06737	PYGL	Glycogen phosphorylase, liver form	0.85414	0.0665538	0.0430333	0.213218	Nominal
SeqId_3323_37	Q14114	LRP8	Low-density lipoprotein receptor-related protein 8	1.14535	0.076837	0.043074	0.213218	Nominal
SeqId_18310_26	P63302	SEPW1	Selenoprotein W	1.18197	0.0977857	0.0432971	0.214109	Nominal
SeqId_18410_26	Q8N4G2	ARL14	ADP-ribosylation factor-like protein 14	0.866067	0.0616569	0.0434044	0.214426	Nominal
SeqId_14623_26	P55854	SUMO3	Small ubiquitin-related modifier 3	1.18857	0.10182	0.0437421	0.215607	Nominal
SeqId_6470_19	P23142	FBLN1	Fibulin-1	1.16178	0.0863902	0.0437435	0.215607	Nominal
SeqId_9543_131	Q96MW5	COG8	Conserved oligomeric Golgi complex subunit 8	0.844562	0.070764	0.0437741	0.215607	Nominal
SeqId_13062_4	O60234	GMFG	Glia maturation factor gamma	1.17643	0.0948697	0.043915	0.216086	Nominal
SeqId_12685_57	Q9NSB8	HOMER2	Homer protein homolog 2	1.15948	0.0852254	0.0441032	0.216797	Nominal
SeqId_10940_25	Q86TD4	SRL	Sarcalumenin	1.15511	0.082798	0.0442565	0.217335	Nominal
SeqId_18918_86	P27815	PDE4A	cAMP-specific 3',5'-cyclic phosphodiesterase 4A	0.835726	0.0746099	0.0444182	0.217913	Nominal
SeqId_9276_7	P48052	CPA2	Carboxypeptidase A2	0.84037	0.0728285	0.0447719	0.219431	Nominal
SeqId_8962_48	P23443	RPS6KB1	Ribosomal protein S6 kinase beta-1	0.857068	0.0659629	0.0450652	0.220582	Nominal
SeqId_12766_33	Q7Z601	GPR142	Probable G-protein coupled receptor 142	1.1352	0.0718442	0.0450958	0.220582	Nominal
SeqId_12831_21	Q96BS2	TESC	Calcineurin B homologous protein 3	1.15771	0.0846318	0.0451539	0.220648	Nominal
SeqId_7258_5	P13727	PRG2	Bone marrow proteoglycan	1.13788	0.0734022	0.0452512	0.220827	Nominal
SeqId_19271_64	P63096	GNAI1	Guanine nucleotide-binding protein G(i) subunit alpha-1	0.83537	0.0750652	0.045304	0.220827	Nominal
SeqId_2938_55	P02649	APOE		0.869728	0.0606463	0.0453241	0.220827	Nominal
SeqId_5867_60	P05089	ARG1	Arginase-1	0.8415	0.0725902	0.045446	0.221203	Nominal
SeqId_6473_55	Q9NP55	BPIFA1	BPI fold-containing family A member 1	0.848976	0.0695969	0.0458042	0.222728	Nominal
SeqId_12796_44	O95989	NUDT3	Diphosphoinositol polyphosphate phosphohydrolase 1	1.16168	0.0873085	0.046142	0.22415	Nominal
SeqId_5765_53	Q5J5C9	DEFB121	Beta-defensin 121	0.84012	0.0734643	0.0463454	0.22482	Nominal
SeqId_18899_82	Q9Y3E1	HDGFRP3	Hepatoma-derived growth factor-related protein 3	1.14505	0.0778579	0.0463705	0.22482	Nominal
SeqId_9754_33	P16083	NQO2	Ribosyldihydronicotinamide dehydrogenase [quinone]	0.858107	0.0659652	0.0465207	0.225328	Nominal
SeqId_15305_7	O76038	SCGN	Secretagogin	1.14182	0.076176	0.0468272	0.226472	Nominal
SeqId_6511_17	Q96LR4	FAM19A4	Protein FAM19A4	0.844924	0.0716441	0.0468912	0.226472	Nominal
SeqId_9177_6	P58499	FAM3B	Protein FAM3B	1.16693	0.0906531	0.0468942	0.226472	Nominal
SeqId_5825_49	P15260	IFNGR1	Interferon gamma receptor 1	1.14667	0.0790114	0.0470025	0.226774	Nominal
SeqId_17837_5	O15247	CLIC2	Chloride intracellular channel protein 2	1.1503	0.0811557	0.0471876	0.227446	Nominal
SeqId_6390_18	P0C0P6	NPS	Neuropeptide S	0.858537	0.0660058	0.0472673	0.227609	Nominal
SeqId_6463_59	P83859	QRFP	Orexigenic neuropeptide QRFP	0.847468	0.0707439	0.04741	0.22784	Nominal
SeqId_4563_61	P19174	PLCG1	1-phosphatidylinositol 4,5-bisphosphate phosphodiesterase gamma-1	0.861863	0.064624	0.0474123	0.22784	Nominal
SeqId_4212_5	Q9UBC2	EPS15L1	Epidermal growth factor receptor substrate 15-like 1	1.14816	0.0800254	0.0474533	0.22784	Nominal
SeqId_3806_55	P54756	EPHA5	Ephrin type-A receptor 5	1.14622	0.0790769	0.0479209	0.229823	Nominal
SeqId_5988_49	O43557	TNFSF14	Tumor necrosis factor ligand superfamily member 14	0.864409	0.063695	0.0479939	0.229823	Nominal
SeqId_15316_262	Q9NX01	TXNL4B	Thioredoxin-like protein 4B	1.18532	0.101931	0.0480375	0.229823	Nominal
SeqId_5090_49	Q8NHL6	LILRB1	Leukocyte immunoglobulin-like receptor subfamily B member 1	0.868807	0.0618056	0.0480517	0.229823	Nominal
SeqId_5128_53	Q96DU3	SLAMF6	SLAM family member 6	1.1517	0.0823612	0.0482631	0.230611	Nominal
SeqId_8268_98	Q9Y663	HS3ST3A1	Heparan sulfate glucosamine 3-O-sulfotransferase 3A1	1.15041	0.0818318	0.0488546	0.233164	Nominal
SeqId_15481_45	P49913	CAMP	Antibacterial protein LL-37	0.866884	0.0628748	0.0488915	0.233164	Nominal
SeqId_11211_7	Q15813	TBCE	Tubulin-specific chaperone E	1.18443	0.101873	0.0490697	0.233699	Nominal
SeqId_5410_53	P55291	CDH15	Cadherin-15	0.857879	0.0668312	0.0490981	0.233699	Nominal
SeqId_5097_14	Q14943	KIR3DS1	Killer cell immunoglobulin-like receptor 3DS1	0.853037	0.0690004	0.0494035	0.234852	Nominal
SeqId_8815_1	Q6UWY5	OLFML1	Olfactomedin-like protein 1	0.833943	0.0770737	0.0494349	0.234852	Nominal
SeqId_9719_145	P51512	MMP16	Matrix metalloproteinase-16	1.13536	0.0734227	0.0496333	0.235413	Nominal
SeqId_15499_11	O75882	ATRN	Attractin	0.871839	0.060914	0.0496482	0.235413	Nominal
SeqId_3508_78	O00626	CCL22	C-C motif chemokine 22	1.14844	0.0810234	0.0497909	0.235864	Nominal
SeqId_5648_28	Q6GPI1	CTRB2	Chymotrypsinogen B2	0.871096	0.0613191	0.0499412	0.236186	Nominal
SeqId_15612_5	Q9HAP6	LIN7B	Protein lin-7 homolog B	1.13212	0.0716924	0.0500525	0.236186	No
SeqId_3773_15	Q02763	TEK	Angiopoietin-1 receptor, soluble	1.14909	0.0815193	0.0501146	0.236186	No
SeqId_5349_69	O00548	DLL1	Delta-like protein 1	1.14805	0.0809311	0.0501729	0.236186	No
SeqId_6388_21	Q96EE4	CCDC126	Coiled-coil domain-containing protein 126	0.865896	0.0636648	0.0501836	0.236186	No
SeqId_4965_27	P06576	ATP5B	ATP synthase subunit beta, mitochondrial	0.862139	0.0653093	0.0502066	0.236186	No
SeqId_17766_5	P14598	NCF1	Neutrophil cytosol factor 1	1.15035	0.0822906	0.0502373	0.236186	No
SeqId_9983_97	Q8N3Z0	PRSS35	Inactive serine protease 35	0.840697	0.0745086	0.0502403	0.236186	No
SeqId_16859_100	Q9Y371	SH3GLB1	Endophilin-B1	0.851418	0.0700042	0.0504243	0.236827	No
SeqId_18870_1	P07766	CD3E	T-cell surface glycoprotein CD3 epsilon chain	0.854336	0.0687755	0.0505101	0.236875	No
SeqId_18225_13	Q9NRV9	HEBP1	Heme-binding protein 1	1.15687	0.0862075	0.0505302	0.236875	No
SeqId_19332_1	Q9Y3A3	MOBKL3	MOB-like protein phocein	1.13026	0.0707928	0.0505788	0.236879	No
SeqId_6994_19	Q9UK00	C3orf18	Uncharacterized protein C3orf18	0.864337	0.0644814	0.0506695	0.23708	No
SeqId_18383_9	Q00688	FKBP3	Peptidyl-prolyl cis-trans isomerase FKBP3	1.18776	0.104733	0.0510141	0.238284	No
SeqId_11262_39	Q9H4I3	TRABD	TraB domain-containing protein	0.850358	0.0706563	0.0510729	0.238284	No
SeqId_10974_20	P58062	SPINK7	Serine protease inhibitor Kazal-type 7	1.16427	0.0908023	0.0511533	0.238284	No
SeqId_6715_63	P10696	ALPPL2	Alkaline phosphatase, placental-like	1.13843	0.0756851	0.0511588	0.238284	No
SeqId_3800_71	P12277	CKB	Creatine kinase B-type	0.841816	0.0743484	0.0512138	0.238284	No
SeqId_11215_6	P55291	CDH15	Cadherin-15	1.15936	0.0879262	0.0512154	0.238284	No
SeqId_11231_12	Q6P4F2	FDX1L	Adrenodoxin-like protein, mitochondrial	0.839716	0.0752637	0.0512915	0.238414	No
SeqId_2888_49	P10643	C7	Complement component C7	1.15793	0.0871723	0.0514411	0.238739	No
SeqId_4250_23	Q9UNZ2	NSFL1C	NSFL1 cofactor p47	1.16339	0.0904017	0.0514577	0.238739	No
SeqId_18895_54	Q03013	GSTM4	Glutathione S-transferase Mu 4	1.1558	0.0859441	0.0515096	0.238756	No
SeqId_18156_7	Q9NT62	ATG3	Ubiquitin-like-conjugating enzyme ATG3	1.1228	0.0668254	0.0516337	0.238986	No
SeqId_4880_21	Q9UK05	GDF2	Growth/differentiation factor 2	1.16215	0.0897406	0.0516556	0.238986	No
SeqId_8071_114	Q9Y5E2	PCDHB7	Protocadherin beta-7	0.859699	0.0669301	0.0521643	0.240896	No
SeqId_16307_22	Q6UXZ4	UNC5D	Netrin receptor UNC5D	1.19644	0.110531	0.0522134	0.240896	No
SeqId_13431_74	Q6UWV7	FAM159A	Membrane protein FAM159A	1.13041	0.0713739	0.0522144	0.240896	No
SeqId_2247_20	P58294	PROK1	Prokineticin-1	0.842947	0.0742286	0.0523548	0.241251	No
SeqId_13688_2	Q8WWF8	CAPSL	Calcyphosin-like protein	0.8555	0.0688258	0.0523887	0.241251	No
SeqId_13659_36	Q9HD20	ATP13A1	Manganese-transporting ATPase 13A1	1.16647	0.0927203	0.0527189	0.242445	No
SeqId_8772_5	P52799	EFNB2	Ephrin-B2	0.841405	0.0750109	0.0527459	0.242445	No
SeqId_16845_15	O95297	MPZL1	Myelin protein zero-like protein 1	1.13045	0.0716321	0.05298	0.242615	No
SeqId_3404_51	Q9NRR2	TPSG1	Tryptase gamma	1.12811	0.0702759	0.0529883	0.242615	No
SeqId_13507_51	Q15628	TRADD	Tumor necrosis factor receptor type 1-associated DEATH domain protein	0.867369	0.0637878	0.0530105	0.242615	No
SeqId_12572_236	O43281	EFS	Embryonal Fyn-associated substrate	0.849111	0.0717846	0.0530218	0.242615	No
SeqId_11351_233	Q9H9Q4	NHEJ1	Non-homologous end-joining factor 1	0.857383	0.0681897	0.0530277	0.242615	No
SeqId_11556_19	Q8N6T3	ARFGAP1	ADP-ribosylation factor GTPase-activating protein 1	0.848878	0.0719074	0.0530939	0.242694	No
SeqId_4141_79	P02778	CXCL10	C-X-C motif chemokine 10	1.14046	0.0776015	0.0534192	0.243795	No
SeqId_11140_56	P02452	COL1A1	Collagen alpha-1(I) chain	1.14945	0.0829044	0.0534698	0.243795	No
SeqId_17341_89	Q9BWD1	ACAT2	Acetyl-CoA acetyltransferase, cytosolic	0.860167	0.0671031	0.0535019	0.243795	No
SeqId_14603_51	Q15053	KIAA0040	Uncharacterized protein KIAA0040	1.13459	0.0742053	0.0535315	0.243795	No
SeqId_11327_56	P49760	CLK2	Dual specificity protein kinase CLK2	0.867175	0.06403	0.053593	0.243851	No
SeqId_8749_194	P15813	CD1D	Antigen-presenting glycoprotein CD1d	0.846706	0.0730562	0.0537851	0.2445	No
SeqId_6920_1	Q6UXV0	GFRAL	GDNF family receptor alpha-like	0.855824	0.0691269	0.053915	0.244795	No
SeqId_18317_111	O76080	ZFAND5	AN1-type zinc finger protein 5	0.862939	0.0660184	0.054	0.244795	No
SeqId_5740_17	Q9Y6N7	ROBO1	Roundabout homolog 1	1.14977	0.0832926	0.0540339	0.244795	No
SeqId_5628_21	Q9NS98	SEMA3G	Semaphorin-3G	0.869456	0.0631402	0.0540685	0.244795	No
SeqId_19236_24	P53999	SUB1	Activated RNA polymerase II transcriptional coactivator p15	1.13859	0.0767272	0.0541106	0.244795	No
SeqId_19581_15	P24593	IGFBP5	Insulin-like growth factor-binding protein 5	0.869688	0.063057	0.0541464	0.244795	No
SeqId_17145_1	P05109|P06702	S100A8 S100A9	Protein S100-A8/A9 heterodimer	1.13077	0.0721819	0.0542017	0.244822	No
SeqId_6404_20	O75973	C1QL1	C1q-related factor	1.15475	0.0863206	0.0542573	0.24485	No
SeqId_11544_39	Q92576	PHF3	PHD finger protein 3	1.13328	0.0738445	0.0548502	0.2473	No
SeqId_4840_73	P09919	CSF3	Granulocyte colony-stimulating factor	1.13554	0.0752611	0.0551336	0.248352	No
SeqId_6594_64	Q9NPB0	SAYSD1	SAYSvFN domain-containing protein 1	0.856006	0.0695814	0.0557832	0.250838	No
SeqId_3049_61	P07477	PRSS1	Trypsin-1	0.876259	0.0605158	0.0557868	0.250838	No
SeqId_7989_5	A1L170	C1orf226	Uncharacterized protein C1orf226	1.13913	0.0776712	0.0560687	0.251877	No
SeqId_8843_34	Q9Y2G1	MYRF	Myelin regulatory factor	0.860114	0.0678885	0.0562401	0.252418	No
SeqId_9744_139	Q8WW22	DNAJA4	DnaJ homolog subfamily A member 4	1.14007	0.0783756	0.0565341	0.253508	No
SeqId_9216_100	O15031	PLXNB2	Plexin-B2	1.14155	0.0792859	0.0566313	0.253645	No
SeqId_9947_22	Q92547	TOPBP1	DNA topoisomerase 2-binding protein 1	0.837821	0.0777875	0.0566669	0.253645	No
SeqId_5915_58	P50542	PEX5	Peroxisomal targeting signal 1 receptor	0.84307	0.0756583	0.0571466	0.255478	No
SeqId_9808_41	Q9UPQ9	TNRC6B	Trinucleotide repeat-containing gene 6B protein	1.13972	0.0783743	0.0571876	0.255478	No
SeqId_3030_3	Q9H2X3	CLEC4M	C-type lectin domain family 4 member M	0.871974	0.0628209	0.0572313	0.255478	No
SeqId_12486_8	Q9NS18	GLRX2	Glutaredoxin-2, mitochondrial	1.11913	0.0662738	0.0573602	0.255823	No
SeqId_9339_204	P26885	FKBP2	Peptidyl-prolyl cis-trans isomerase FKBP2	1.15864	0.0898612	0.0576211	0.256756	No
SeqId_5085_18	Q9UHF4	IL20RA	Interleukin-20 receptor subunit alpha	1.12951	0.0725157	0.0578431	0.257514	No
SeqId_12832_10	Q9UBL3	ASH2L	Set1/Ash2 histone methyltransferase complex subunit ASH2	0.85142	0.072501	0.0588986	0.261977	No
SeqId_11328_9	Q9BQ65	USB1	U6 snRNA phosphodiesterase	0.847388	0.0743352	0.0590627	0.262322	No
SeqId_18896_23	Q8IZP7	HS6ST3	Heparan-sulfate 6-O-sulfotransferase 3	0.851769	0.07241	0.0591231	0.262322	No
SeqId_7208_60	Q9UBM8	MGAT4C	Alpha-1,3-mannosyl-glycoprotein 4-beta-N-acetylglucosaminyltransferase C	0.844398	0.0756758	0.0591351	0.262322	No
SeqId_3854_24	Q13765	NACA	Nascent polypeptide-associated complex subunit alpha	1.15574	0.0886781	0.0592481	0.262589	No
SeqId_12742_160	A6NDV4	TMEM8B	Transmembrane protein 8B	1.12328	0.0692763	0.0594365	0.263189	No
SeqId_12704_26	Q8N5H7	SH2D3C	SH2 domain-containing protein 3C	0.848858	0.0738186	0.0595232	0.263337	No
SeqId_6897_38	O94766	B3GAT3	Galactosylgalactosylxylosylprotein 3-beta-glucuronosyltransferase 3	1.12874	0.0726134	0.0597712	0.26389	No
SeqId_10342_55	Q8N2W9	PIAS4	E3 SUMO-protein ligase PIAS4	0.859696	0.0690447	0.0597891	0.26389	No
SeqId_11287_14	P00167	CYB5A	Cytochrome b5	1.12411	0.0698735	0.059808	0.26389	No
SeqId_10346_5	P40763	STAT3	Signal transducer and activator of transcription 3	1.17057	0.0980368	0.0600456	0.264469	No
SeqId_7106_37	Q86WS3	OOSP2	Oocyte-secreted protein 2	1.12594	0.0710209	0.060046	0.264469	No
SeqId_3412_7	P10415	BCL2	Apoptosis regulator Bcl-2	1.13351	0.0756349	0.0603646	0.265637	No
SeqId_15422_12	P02689	PMP2	Myelin P2 protein	0.864807	0.0669597	0.0606634	0.266715	No
SeqId_2637_77	P22897	MRC1	Macrophage mannose receptor 1	1.14101	0.0802726	0.0607912	0.266912	No
SeqId_8034_6	A6NNA5	DRGX	Dorsal root ganglia homeobox protein	1.13338	0.0756881	0.060816	0.266912	No
SeqId_12846_3	Q9UKA1	FBXL5	F-box/LRR-repeat protein 5	0.852291	0.0727231	0.0610515	0.267708	No
SeqId_3329_14	O75594	PGLYRP1	Peptidoglycan recognition protein 1	1.13069	0.0741764	0.0611691	0.267987	No
SeqId_5664_57	Q8N104	DEFB106A	Beta-defensin 106	0.85538	0.0714051	0.0613078	0.268357	No
SeqId_4280_47	P25787	PSMA2	Proteasome subunit alpha type-2	1.12398	0.0702295	0.0614171	0.268598	No
SeqId_6597_24	Q8TBP5	FAM174A	Membrane protein FAM174A	0.860317	0.069247	0.0615904	0.269119	No
SeqId_13242_134	Q9BYB0	SHANK3	SH3 and multiple ankyrin repeat domains protein 3	1.14148	0.0808758	0.0618143	0.269717	No
SeqId_9012_1	O94906	PRPF6	Pre-mRNA-processing factor 6	0.86575	0.0668349	0.0618492	0.269717	No
SeqId_7167_102	Q9P0L0	VAPA	Vesicle-associated membrane protein-associated protein A	1.16157	0.0931773	0.0618906	0.269717	No
SeqId_13535_2	Q9Y5P4	COL4A3BP	Collagen type IV alpha-3-binding protein	1.14175	0.0810984	0.061997	0.269943	No
SeqId_4697_59	P04141	CSF2	Granulocyte-macrophage colony-stimulating factor	1.13618	0.0777743	0.0621557	0.270396	No
SeqId_5903_91	P11142	HSPA8	Heat shock cognate 71 kDa protein	1.14204	0.081343	0.0622163	0.270423	No
SeqId_6439_59	Q9H972	C14orf93	Uncharacterized protein C14orf93	0.870901	0.0646859	0.0627411	0.272464	No
SeqId_6494_60	Q96QH8	SPACA5	Sperm acrosome-associated protein 5	0.854838	0.0720845	0.0628893	0.272502	No
SeqId_2723_9	Q9NZH6	IL37	Interleukin-37	0.876246	0.0622381	0.0628927	0.272502	No
SeqId_8897_3	A6NM11	LRRC37A2	Leucine-rich repeat-containing protein 37A2	0.837768	0.0797381	0.0629147	0.272502	No
SeqId_18271_43	Q9NWU1	OXSM	3-oxoacyl-[acyl-carrier-protein] synthase, mitochondrial	1.12895	0.0736484	0.0630063	0.27258	No
SeqId_19281_86	O15525	MAFG	Transcription factor MafG	1.13331	0.076298	0.0630476	0.27258	No
SeqId_8068_43	Q6NSJ0	KIAA1161	Uncharacterized family 31 glucosidase KIAA1161	0.875529	0.0626211	0.0630978	0.27258	No
SeqId_16312_45	P55285	CDH6	Cadherin-6	0.867237	0.0665533	0.0634342	0.273795	No
SeqId_11265_8	P00352	ALDH1A1	Retinal dehydrogenase 1	0.872182	0.0642937	0.0635695	0.274122	No
SeqId_12747_89	P98179	RBM3	RNA-binding protein 3	1.16782	0.0976782	0.0636205	0.274122	No
SeqId_17771_35	O75575	CRCP	DNA-directed RNA polymerase III subunit RPC9	0.866085	0.0672037	0.0639019	0.275014	No
SeqId_6633_43	B0FP48	UPK3BL	Uroplakin-3b-like protein	0.869818	0.0654833	0.0639388	0.275014	No
SeqId_5707_55	P41970	ELK3	ETS domain-containing protein Elk-3	1.15933	0.0925688	0.0640872	0.275158	No
SeqId_19372_7	Q7Z553	MDGA2	MAM domain-containing glycosylphosphatidylinositol anchor protein 2	0.874269	0.0634572	0.0641377	0.275158	No
SeqId_8978_30	Q8IVH8	MAP4K3	Mitogen-activated protein kinase kinase kinase kinase 3	0.857994	0.0709958	0.0641791	0.275158	No
SeqId_12473_48	Q9NXV2	KCTD5	BTB/POZ domain-containing protein KCTD5	0.863245	0.0685999	0.0642365	0.275158	No
SeqId_11252_30	O75427	LRCH4	Leucine-rich repeat and calponin homology domain-containing protein 4	0.846423	0.076279	0.0642889	0.275158	No
SeqId_4985_11	Q01469	FABP5	Fatty acid-binding protein, epidermal	0.857563	0.0712267	0.0643054	0.275158	No
SeqId_17850_42	O43474	KLF4	Krueppel-like factor 4	0.860683	0.0698202	0.0643954	0.275201	No
SeqId_6521_35	P47972	NPTX2	Neuronal pentraxin-2	0.871827	0.064676	0.0644638	0.275201	No
SeqId_17505_125	Q9UQQ1	NAALADL1	N-acetylated-alpha-linked acidic dipeptidase-like protein	0.856422	0.0717959	0.064482	0.275201	No
SeqId_14705_1	O43915	FIGF	Vascular endothelial growth factor D	1.14865	0.0861494	0.0646201	0.275553	No
SeqId_19448_104	Q16831	UPP1	Uridine phosphorylase 1	1.13052	0.0750765	0.0646922	0.275623	No
SeqId_19161_1	Q9Y4E8	USP15	Ubiquitin carboxyl-terminal hydrolase 15	1.149	0.0864442	0.0648806	0.276014	No
SeqId_17447_52	Q6FHJ7	SFRP4	Secreted frizzled-related protein 4	0.879246	0.0612958	0.0648954	0.276014	No
SeqId_8327_26	Q9H4A9	DPEP2	Dipeptidase 2	1.14909	0.0865688	0.0650942	0.276416	No
SeqId_13599_15	Q7Z6M1	RABEPK	Rab9 effector protein with kelch motifs	0.877047	0.0624025	0.0651984	0.276416	No
SeqId_8004_15	O14556	GAPDHS	Glyceraldehyde-3-phosphate dehydrogenase, testis-specific	0.854462	0.0728931	0.0652278	0.276416	No
SeqId_18829_4	P60842	EIF4A1	Eukaryotic initiation factor 4A-I	1.1595	0.0930782	0.0652541	0.276416	No
SeqId_9379_248	Q96HG1	SMIM10	Small integral membrane protein 10	0.85684	0.0718206	0.0652895	0.276416	No
SeqId_11205_10	P26010	ITGB7	Integrin beta-7	1.1194	0.0685224	0.0653747	0.276416	No
SeqId_9772_153	Q8NFZ4	NLGN2	Neuroligin-2	1.13244	0.0764398	0.0653804	0.276416	No
SeqId_13984_23	Q9UHL0	DDX25	ATP-dependent RNA helicase DDX25	0.854539	0.0729227	0.0654675	0.276549	No
SeqId_12514_16	Q9UBP6	METTL1	tRNA (guanine-N(7)-)-methyltransferase	0.867672	0.0669166	0.0656985	0.277288	No
SeqId_12500_88	Q9UBT2	UBA2	SUMO-activating enzyme subunit 2	0.875591	0.0632315	0.0658109	0.277526	No
SeqId_8653_132	Q9NNZ3	DNAJC4	DnaJ homolog subfamily C member 4	0.874677	0.0636994	0.06597	0.27796	No
SeqId_5452_71	P07306	ASGR1	Asialoglycoprotein receptor 1	1.16645	0.0977545	0.0661799	0.278608	No
SeqId_10816_150	Q9UKJ1	PILRA	Paired immunoglobulin-like type 2 receptor alpha isoform FDF03-M14	0.878104	0.0621461	0.0662518	0.278674	No
SeqId_8867_18	P09466	PAEP	Glycodelin	0.843415	0.0782546	0.0664427	0.279239	No
SeqId_6364_7	Q9BX59	TAPBPL	Tapasin-related protein	0.873494	0.0644246	0.0666792	0.279996	No
SeqId_13484_69	P02452	COL1A1	Collagen alpha-1(I) chain	0.857744	0.0718011	0.0667843	0.280169	No
SeqId_3050_7	P04275	VWF	von Willebrand factor	1.13976	0.081364	0.0668809	0.280169	No
SeqId_2853_68	O14757	CHEK1	Serine/threonine-protein kinase Chk1	0.858766	0.0713651	0.066923	0.280169	No
SeqId_16621_77	Q8NCW5	APOA1BP	NAD(P)H-hydrate epimerase	1.14802	0.0864991	0.0669466	0.280169	No
SeqId_10666_7	Q9UJJ9	GNPTG	N-acetylglucosamine-1-phosphotransferase subunit gamma	1.1445	0.084344	0.0670339	0.280298	No
SeqId_2612_5	P55010	EIF5	Eukaryotic translation initiation factor 5	1.14528	0.0848626	0.0671508	0.28055	No
SeqId_2731_29	P16435	POR	NADPH--cytochrome P450 reductase	0.864118	0.0689628	0.0672522	0.280737	No
SeqId_19562_8	Q96RU2	USP28	Ubiquitin carboxyl-terminal hydrolase 28	1.11295	0.0651164	0.0673842	0.281051	No
SeqId_3057_55	O95388	WISP1	WNT1-inducible-signaling pathway protein 1	0.874685	0.0640705	0.0675674	0.281507	No
SeqId_5843_60	Q96KQ7	EHMT2	Histone-lysine N-methyltransferase EHMT2	0.862645	0.0697397	0.067607	0.281507	No
SeqId_4479_14	P05155	SERPING1	Plasma protease C1 inhibitor	1.15396	0.0905035	0.0678634	0.282104	No
SeqId_5060_62	Q9NZQ7	CD274	Programmed cell death 1 ligand 1	1.12303	0.0713637	0.0678667	0.282104	No
SeqId_9849_13	P27695	APEX1	DNA-(apurinic or apyrimidinic site) lyase	1.14797	0.0868023	0.0679985	0.282104	No
SeqId_2475_1	P10721	KIT	Mast/stem cell growth factor receptor Kit	0.872925	0.0650107	0.0680225	0.282104	No
SeqId_6998_106	Q12797	ASPH	Aspartyl/asparaginyl beta-hydroxylase	1.12562	0.0729933	0.0680352	0.282104	No
SeqId_7097_8	Q9Y6F8	CDY1	Testis-specific chromodomain protein Y 1	0.860348	0.070982	0.0682786	0.282512	No
SeqId_8963_8	Q9UEU0	VTI1B	Vesicle transport through interaction with t-SNAREs homolog 1B	1.15213	0.0894944	0.0682869	0.282512	No
SeqId_3044_3	P55774	CCL18	C-C motif chemokine 18	1.14498	0.0850317	0.0683046	0.282512	No
SeqId_12543_76	Q96MR9	ZNF560	Zinc finger protein 560	0.864065	0.0692712	0.0683813	0.282593	No
SeqId_6380_23	Q14197	ICT1	Peptidyl-tRNA hydrolase ICT1, mitochondrial	1.19598	0.117601	0.0687454	0.283861	No
SeqId_4271_75	Q99471	PFDN5	Prefoldin subunit 5	1.13421	0.0785095	0.0688539	0.284072	No
SeqId_6965_19	Q9UHC6	CNTNAP2	Contactin-associated protein-like 2	1.13052	0.0763824	0.0694035	0.286102	No
SeqId_9116_28	A8MVW5	HEPACAM2	HEPACAM family member 2	0.856104	0.0733042	0.069608	0.286706	No
SeqId_11336_9	Q9NPI8	FANCF	Fanconi anemia group F protein	1.11626	0.0677121	0.0698101	0.2873	No
SeqId_17365_7	Q16773	CCBL1	Kynurenine--oxoglutarate transaminase 1	0.864939	0.0692472	0.0699329	0.287566	No
SeqId_5716_49	Q6PB30	CSAG1	Putative chondrosarcoma-associated gene 1 protein	0.870854	0.0664646	0.0700116	0.287651	No
SeqId_7960_53	Q6S5H5	POTEG	POTE ankyrin domain family member G	0.828689	0.0860317	0.0702929	0.288568	No
SeqId_10430_31	P08195	SLC3A2	4F2 cell-surface antigen heavy chain	0.87137	0.0663658	0.0706333	0.289725	No
SeqId_4707_50	Q04917	YWHAH	14-3-3 protein family	1.16702	0.0998134	0.0709443	0.29076	No
SeqId_4920_10	P61626	LYZ	Lysozyme C	1.15262	0.090705	0.0710826	0.291086	No
SeqId_11607_15	O95696	BRD1	Bromodomain-containing protein 1	1.12472	0.0732771	0.0712386	0.291484	No
SeqId_8520_8	Q9UKF2	ADAM30	Disintegrin and metalloproteinase domain-containing protein 30	0.84872	0.07728	0.0716401	0.292885	No
SeqId_4430_44	Q9BWP8	COLEC11	Collectin-11	1.13205	0.077997	0.0718355	0.293442	No
SeqId_17200_50	P43626	KIR2DL1	Killer cell immunoglobulin-like receptor 2DL1	0.874221	0.0653557	0.0721649	0.294334	No
SeqId_5722_78	P42785	PRCP	Lysosomal Pro-X carboxypeptidase	0.876157	0.0644243	0.0721726	0.294334	No
SeqId_7099_33	Q8N475	FSTL5	Follistatin-related protein 5	0.861429	0.0715205	0.0724014	0.294629	No
SeqId_16021_30	P55286	CDH8	Cadherin-8	0.878533	0.0633445	0.0724811	0.294629	No
SeqId_2966_65	Q9Y240	CLEC11A	Stem cell growth factor-beta	1.13044	0.0771697	0.072482	0.294629	No
SeqId_14178_18	Q16667	CDKN3	Cyclin-dependent kinase inhibitor 3	1.12446	0.0734382	0.0724829	0.294629	No
SeqId_11128_29	Q8N3T6	TMEM132C	Transmembrane protein 132C	0.849345	0.077243	0.0725757	0.294764	No
SeqId_17380_2	P61086	UBE2K	Ubiquitin-conjugating enzyme E2 K	1.16018	0.0960691	0.0727748	0.295331	No
SeqId_6406_3	Q9C002	NMES1	Normal mucosa of esophagus-specific gene 1 protein	0.862415	0.0712018	0.0729994	0.295893	No
SeqId_5947_90	P40225	THPO	Thrombopoietin	1.13415	0.079642	0.0730328	0.295893	No
SeqId_9125_23	P48740	MASP1	Mannan-binding lectin serine protease 1	0.874718	0.065331	0.0731049	0.295943	No
SeqId_18832_65	P0DJI9	SAA2	Serum amyloid A-2 protein	1.12373	0.0732057	0.0733563	0.296489	No
SeqId_8305_18	Q8IWU5	SULF2	Extracellular sulfatase Sulf-2	0.865988	0.0695874	0.0733594	0.296489	No
SeqId_12677_164	Q13045	FLII	Protein flightless-1 homolog	1.14318	0.0854772	0.0735017	0.296822	No
SeqId_3040_59	P10147	CCL3	C-C motif chemokine 3	1.12718	0.0754608	0.0737204	0.297327	No
SeqId_14245_195	Q9UNH6	SNX7	Sorting nexin-7	0.878201	0.0637946	0.0737863	0.297327	No
SeqId_19143_38	Q6BCY4	CYB5R2	NADH-cytochrome b5 reductase 2	1.1484	0.0888848	0.0738067	0.297327	No
SeqId_14206_28	O00213	APBB1	Amyloid beta A4 precursor protein-binding family B member 1	0.85686	0.0740671	0.0739156	0.297524	No
SeqId_10462_14	Q9Y5Q6	INSL5	Insulin-like peptide INSL5	1.12858	0.0764309	0.0740863	0.297783	No
SeqId_11289_31	P48730	CSNK1D	Casein kinase I isoform delta	1.11767	0.0696158	0.0741002	0.297783	No
SeqId_12581_39	O14732	IMPA2	Inositol monophosphatase 2	0.861796	0.0718721	0.074513	0.299199	No
SeqId_18228_30	Q9Y3C1	NOP16	Nucleolar protein 16	0.857445	0.073986	0.0746825	0.299637	No
SeqId_9384_17	P49913	CAMP	Cathelicidin antimicrobial peptide	0.877391	0.0644035	0.0747545	0.299683	No
SeqId_12667_2	Q9Y2T3	GDA	Guanine deaminase	0.869144	0.0684419	0.0749134	0.300078	No
SeqId_19159_9	Q9HCU8	POLD4	DNA polymerase delta subunit 4	0.872661	0.0667971	0.0751628	0.300833	No
SeqId_15417_3	P36952	SERPINB5	Serpin B5	1.12856	0.0767678	0.0754195	0.301617	No
SeqId_12716_3	Q9Y473	ZNF175	Zinc finger protein 175	0.868935	0.0687526	0.0758068	0.302922	No
SeqId_8646_61	Q86VH4	LRRTM4	Leucine-rich repeat transmembrane neuronal protein 4	0.877563	0.0645669	0.0758736	0.302944	No
SeqId_10080_9	Q14232	EIF2B1	Translation initiation factor eIF-2B subunit alpha	1.15655	0.0947817	0.0759542	0.303022	No
SeqId_11540_37	O43524	FOXO3	Forkhead box protein O3	1.1341	0.0804769	0.0761786	0.303673	No
SeqId_12651_21	Q15119	PDK2	[Pyruvate dehydrogenase (acetyl-transferring)] kinase isozyme 2, mitochondrial	0.865239	0.0706673	0.0763473	0.30404	No
SeqId_12663_1	Q16762	TST	Thiosulfate sulfurtransferase	1.13431	0.0806703	0.0763936	0.30404	No
SeqId_19275_68	P51553	IDH3G	Isocitrate dehydrogenase [NAD] subunit gamma, mitochondrial	1.12476	0.0746624	0.07654	0.304205	No
SeqId_9764_79	P52597	HNRNPF	Heterogeneous nuclear ribonucleoprotein F	1.15367	0.0931356	0.0766013	0.304205	No
SeqId_19338_3	Q8WZA0	LZIC	Protein LZIC	1.12967	0.0777865	0.0766192	0.304205	No
SeqId_17137_160	P68871	HBB	Hemoglobin subunit beta	0.819554	0.0921668	0.0768139	0.304734	No
SeqId_17331_138	Q96MU8	KREMEN1	Kremen protein 1	1.12962	0.0778244	0.0768762	0.304737	No
SeqId_17799_9	O95336	PGLS	6-phosphogluconolactonase	1.1548	0.093995	0.0770087	0.304906	No
SeqId_10086_39	P35520	CBS	Cystathionine beta-synthase	0.867821	0.0695955	0.0770945	0.304906	No
SeqId_14246_50	O60496	DOK2	Docking protein 2	1.15172	0.0920362	0.077118	0.304906	No
SeqId_12933_17	Q8TC92	ENOX1	Ecto-NOX disulfide-thiol exchanger 1	0.879212	0.0640384	0.0771649	0.304906	No
SeqId_9314_9	Q15238	PSG5	Pregnancy-specific beta-1-glycoprotein 5	1.13129	0.0790408	0.0774657	0.305851	No
SeqId_5689_1	Q30KQ8	DEFB112	Beta-defensin 112	1.12464	0.0748441	0.077555	0.305959	No
SeqId_9573_108	Q6PKC3	TXNDC11	Thioredoxin domain-containing protein 11	0.859328	0.0738954	0.0778992	0.307073	No
SeqId_13575_40	O14641	DVL2	Segment polarity protein dishevelled homolog DVL-2	0.881795	0.0629472	0.0780335	0.30717	No
SeqId_4359_87	O43781	DYRK3	Dual specificity tyrosine-phosphorylation-regulated kinase 3	0.861137	0.07306	0.0780477	0.30717	No
SeqId_18916_25	Q9BY32	ITPA	Inosine triphosphate pyrophosphatase	1.13964	0.0845975	0.0782652	0.307684	No
SeqId_18824_7	Q14240	EIF4A2	Eukaryotic initiation factor 4A-II	1.14738	0.0895957	0.078307	0.307684	No
SeqId_6441_62	Q9UKP5	ADAMTS6	A disintegrin and metalloproteinase with thrombospondin motifs 6	1.13131	0.0793067	0.0784233	0.307684	No
SeqId_3405_6	Q9Y3C8	UFC1	Ubiquitin-fold modifier-conjugating enzyme 1	1.15605	0.0952531	0.0784268	0.307684	No
SeqId_3855_56	Q06830	PRDX1	Peroxiredoxin-1	1.13961	0.0846702	0.0785803	0.308042	No
SeqId_10580_14	Q6UW10	SFTA2	Surfactant-associated protein 2	0.87608	0.0659348	0.0787733	0.308555	No
SeqId_9999_1	O14896	IRF6	Interferon regulatory factor 6	1.13983	0.0849172	0.0789572	0.309031	No
SeqId_7233_73	O15547	P2RX6	P2X purinoceptor 6	0.865939	0.0709817	0.0790877	0.30909	No
SeqId_18165_181	Q15819	UBE2V2	Ubiquitin-conjugating enzyme E2 variant 2	1.1503	0.0917319	0.0791233	0.30909	No
SeqId_7939_1	A1A4F0	PQLC2L	Putative uncharacterized protein PQLC2L	1.10743	0.0643687	0.0791595	0.30909	No
SeqId_8754_5	P48645	NMU	Neuromedin-U	0.873044	0.06754	0.0792595	0.309144	No
SeqId_18389_11	P01562	IFNA1	Interferon alpha-1/13	0.856563	0.0755765	0.0792981	0.309144	No
SeqId_13594_158	Q9UJY5	GGA1	ADP-ribosylation factor-binding protein GGA1	1.16273	0.0999251	0.0793701	0.309149	No
SeqId_8380_244	P80370	DLK1	Protein delta homolog 1	0.873817	0.0671999	0.0794412	0.309149	No
SeqId_11616_9	Q00613	HSF1	Heat shock factor protein 1	1.1162	0.0699769	0.0795044	0.309149	No
SeqId_5335_73	P08133	ANXA6	Annexin A6	1.15905	0.0975776	0.0795541	0.309149	No
SeqId_9883_29	Q04760	GLO1	Lactoylglutathione lyase	1.13431	0.0815582	0.0796442	0.309149	No
SeqId_4132_27	P19883	FST	Follistatin	1.11365	0.0684109	0.0797282	0.309149	No
SeqId_19334_62	O95881	TXNDC12	Thioredoxin domain-containing protein 12	1.15992	0.0982045	0.0797361	0.309149	No
SeqId_9235_3	Q8IUK5	PLXDC1	Plexin domain-containing protein 1	1.18381	0.114217	0.0803159	0.311153	No
SeqId_12484_67	P48739	PITPNB	Phosphatidylinositol transfer protein beta isoform	0.883314	0.0628481	0.0811865	0.314057	No
SeqId_16851_50	O43819	SCO2	Protein SCO2 homolog, mitochondrial	1.12341	0.0749923	0.0812801	0.314057	No
SeqId_7246_4	Q5SZK8	FREM2	FRAS1-related extracellular matrix protein 2	0.872226	0.0684011	0.0812922	0.314057	No
SeqId_9482_110	Q9BW91	NUDT9	ADP-ribose pyrophosphatase, mitochondrial	1.13937	0.0852858	0.0813189	0.314057	No
SeqId_2961_1	P04070	PROC	Vitamin K-dependent protein C	0.882316	0.0634155	0.0815076	0.314392	No
SeqId_3730_81	P43489	TNFRSF4	Tumor necrosis factor receptor superfamily member 4	1.12637	0.0769542	0.0815325	0.314392	No
SeqId_7945_10	Q9H2E6	SEMA6A	Semaphorin-6A	1.13374	0.0817346	0.0816591	0.314635	No
SeqId_9211_19	P36955	SERPINF1	Pigment epithelium-derived factor	0.865862	0.0716661	0.0818326	0.315059	No
SeqId_17787_1	P30084	ECHS1	Enoyl-CoA hydratase, mitochondrial	1.12839	0.0784695	0.0823799	0.31692	No
SeqId_4500_50	Q9Y240	CLEC11A	Stem cell growth factor-alpha	1.12899	0.0789168	0.0826113	0.317563	No
SeqId_7786_83	Q92478	CLEC2B	C-type lectin domain family 2 member B	0.858974	0.0752861	0.0828427	0.318206	No
SeqId_14624_51	P49711	CTCF	Transcriptional repressor CTCF	0.866778	0.0715653	0.0833379	0.319637	No
SeqId_8794_13	P16444	DPEP1	Dipeptidase 1	1.12745	0.0781144	0.0833771	0.319637	No
SeqId_4915_64	P68871|P69905	HBA1 HBB	Hemoglobin	0.86435	0.0727817	0.0834088	0.319637	No
SeqId_11591_43	O43663	PRC1	Protein regulator of cytokinesis 1	0.853649	0.0780498	0.083514	0.319793	No
SeqId_10615_18	P25189	MPZ	Myelin protein P0	1.12688	0.0778207	0.0836664	0.320129	No
SeqId_19316_2	Q8IWL3	HSCB	Iron-sulfur cluster co-chaperone protein HscB, mitochondrial	0.881052	0.064527	0.083788	0.320347	No
SeqId_4389_2	O43323	DHH	Desert hedgehog protein N-product	1.13224	0.0813655	0.0839298	0.320642	No
SeqId_11428_31	O00151	PDLIM1	PDZ and LIM domain protein 1	1.15623	0.0971465	0.0840419	0.320823	No
SeqId_10426_21	O14653	GOSR2	Golgi SNAP receptor complex member 2	0.883768	0.0632757	0.0843886	0.32156	No
SeqId_3000_66	P11226	MBL2	Mannose-binding protein C	1.13146	0.0809828	0.0844156	0.32156	No
SeqId_9509_4	Q9NVV0	TMEM38B	Trimeric intracellular cation channel type B	1.12319	0.0756177	0.0844299	0.32156	No
SeqId_10583_1	Q6UXF1	TMEM108	Transmembrane protein 108	0.865538	0.07254	0.0848873	0.323054	No
SeqId_9907_216	O95271	TNKS	Tankyrase-1	0.867868	0.0714884	0.0853556	0.324272	No
SeqId_17175_5	P52564	MAP2K6	Dual specificity mitogen-activated protein kinase kinase 6	0.860178	0.0753192	0.0854143	0.324272	No
SeqId_9128_34	Q9NZU0	FLRT3	Leucine-rich repeat transmembrane protein FLRT3	0.859857	0.0754859	0.0854473	0.324272	No
SeqId_10835_25	Q9UNA3	A4GNT	Alpha-1,4-N-acetylglucosaminyltransferase	1.11867	0.0729427	0.0854792	0.324272	No
SeqId_3888_8	Q9UK53	ING1	Inhibitor of growth protein 1	1.13797	0.0855387	0.0855346	0.324272	No
SeqId_5441_67	P19429	TNNI3	Troponin I, cardiac muscle	1.11248	0.0689866	0.0856431	0.324435	No
SeqId_15364_101	P02654	APOC1	Apolipoprotein C-I	1.15263	0.0953063	0.0858098	0.324819	No
SeqId_13933_276	Q13506	NAB1	NGFI-A-binding protein 1	0.87501	0.0680954	0.0862169	0.32606	No
SeqId_15430_165	Q9UBM4	OPTC	Opticin	0.880935	0.0651107	0.0863102	0.32606	No
SeqId_16892_23	Q13822	ENPP2	Ectonucleotide pyrophosphatase/phosphodiesterase family member 2	1.14088	0.0876733	0.0863353	0.32606	No
SeqId_18347_15	P24043|P11047|P07942	LAMA2 LAMB1 LAMC1	Laminin-2	1.13317	0.0826391	0.0864796	0.326357	No
SeqId_4883_56	P01308	INS	Insulin	0.882365	0.064443	0.0866075	0.326361	No
SeqId_5615_62	Q8WUF8	FAM172A	Protein FAM172A	1.10489	0.0643176	0.0866125	0.326361	No
SeqId_17772_7	O15205	UBD	Ubiquitin D	0.873773	0.068847	0.0868011	0.326823	No
SeqId_7105_7	Q9BTV7	CABLES2	CDK5 and ABL1 enzyme substrate 2	1.10657	0.0654633	0.0869552	0.327155	No
SeqId_10561_5	Q96LB9	PGLYRP3	Peptidoglycan recognition protein 3	0.868795	0.0714381	0.087176	0.327737	No
SeqId_2949_6	O15496	PLA2G10	Group 10 secretory phospholipase A2	1.10475	0.0643701	0.0873311	0.327874	No
SeqId_5260_80	P29597	TYK2	Non-receptor tyrosine-protein kinase TYK2	1.12265	0.0759713	0.0873448	0.327874	No
SeqId_18401_18	Q96Q83	ALKBH3	Alpha-ketoglutarate-dependent dioxygenase alkB homolog 3	1.12868	0.080024	0.0877764	0.329245	No
SeqId_10830_5	O75071	EFCAB14	EF-hand calcium-binding domain-containing protein 14	0.880121	0.0658914	0.0880731	0.330108	No
SeqId_11130_158	O00305	CACNB4	Voltage-dependent L-type calcium channel subunit beta-4	1.14035	0.087878	0.0883386	0.330852	No
SeqId_6453_70	Q8NHJ6	LILRB4	Leukocyte immunoglobulin-like receptor subfamily B member 4	1.12385	0.0771016	0.0887782	0.332248	No
SeqId_14133_93	P27930	IL1R2	Interleukin-1 receptor type 2	0.884335	0.0638986	0.0889128	0.332483	No
SeqId_7767_1	Q6UWE3	CLPSL2	Colipase-like protein 2	0.878909	0.0667139	0.0890456	0.332483	No
SeqId_9487_60	P01286	GHRH	Somatoliberin	0.86522	0.0736805	0.089125	0.332483	No
SeqId_10496_11	A8K7I4	CLCA1	Calcium-activated chloride channel regulator 1	1.113	0.0700983	0.0891634	0.332483	No
SeqId_17355_56	Q9H2B2	SYT4	Synaptotagmin-4	0.861904	0.0753608	0.0891919	0.332483	No
SeqId_18417_3	Q9HBK9	AS3MT	Arsenite methyltransferase	0.875403	0.0685479	0.0892437	0.332483	No
SeqId_18385_4	O75832	PSMD10	26S proteasome non-ATPase regulatory subunit 10	1.10258	0.0633813	0.0893748	0.332721	No
SeqId_7045_4	Q12983	BNIP3	BCL2/adenovirus E1B 19 kDa protein-interacting protein 3	1.11309	0.0702785	0.0897067	0.333706	No
SeqId_11425_31	Q96T51	RUFY1	RUN and FYVE domain-containing protein 1	0.863858	0.0745376	0.0898687	0.333873	No
SeqId_13013_41	O60260	PARK2	E3 ubiquitin-protein ligase parkin	0.864362	0.0742884	0.0898862	0.333873	No
SeqId_4392_54	P61328	FGF12	Fibroblast growth factor 12	1.1131	0.0703844	0.0901724	0.334464	No
SeqId_17818_22	Q9Y2Z0	SUGT1	Protein SGT1 homolog	1.15443	0.0978419	0.0901803	0.334464	No
SeqId_9759_13	P14902	IDO1	Indoleamine 2,3-dioxygenase 1	1.1162	0.072434	0.0902708	0.334549	No
SeqId_2658_27	Q16288	NTRK3	NT-3 growth factor receptor	1.13829	0.0870651	0.0903619	0.334636	No
SeqId_7090_17	Q10472	GALNT1	Polypeptide N-acetylgalactosaminyltransferase 1	1.11894	0.0742929	0.0905278	0.335	No
SeqId_13482_14	A5YKK6	CNOT1	CCR4-NOT transcription complex subunit 1	1.13034	0.0818928	0.090831	0.335871	No
SeqId_8887_21	Q9Y266	NUDC	Nuclear migration protein nudC	1.15187	0.0963322	0.0909232	0.335937	No
SeqId_12633_3	P43378	PTPN9	Tyrosine-protein phosphatase non-receptor type 9	0.865797	0.0738157	0.0909842	0.335937	No
SeqId_15526_33	P48637	GSS	Glutathione synthetase	0.888766	0.0620595	0.0912615	0.33671	No
SeqId_18284_77	Q8IX03	WWC1	Protein KIBRA	0.8709	0.0713114	0.0913872	0.336882	No
SeqId_11926_23	Q6PD74	AAGAB	Alpha- and gamma-adaptin-binding protein p34	1.13895	0.0877988	0.0914444	0.336882	No
SeqId_12503_5	Q15743	GPR68	Ovarian cancer G-protein coupled receptor 1	0.867087	0.0733359	0.0917532	0.33773	No
SeqId_6230_56	O95813	CER1	Cerberus	0.875907	0.0688367	0.0918107	0.33773	No
SeqId_9306_7	Q96PH6	DEFB118	Beta-defensin 118	1.1071	0.06691	0.0922736	0.339181	No
SeqId_8065_245	P0C8F1	PATE4	Prostate and testis expressed protein 4	1.10335	0.0645307	0.0926576	0.34034	No
SeqId_11406_82	Q9UKU7	ACAD8	Isobutyryl-CoA dehydrogenase, mitochondrial	0.876311	0.068825	0.0927406	0.340392	No
SeqId_3344_60	P01008	SERPINC1	Antithrombin-III	1.13617	0.0863475	0.092997	0.341081	No
SeqId_13411_21	Q9H4P4	RNF41	E3 ubiquitin-protein ligase NRDP1	1.11306	0.071039	0.0933071	0.34186	No
SeqId_12356_65	P30626	SRI	Sorcin	1.13506	0.0856924	0.0933474	0.34186	No
SeqId_17468_1	Q9UMX1	SUFU	Suppressor of fused homolog	0.871009	0.0717814	0.0937842	0.343206	No
SeqId_18306_1	O75781	PALM	Paralemmin-1	1.11246	0.070849	0.0942573	0.344588	No
SeqId_15492_1	Q9NZV1	CRIM1	Cysteine-rich motor neuron 1 protein	1.11731	0.0740714	0.0943011	0.344588	No
SeqId_2607_54	O75462|Q9UBD9	CRLF1 CLCF1	Cytokine receptor-like factor 1:Cardiotrophin-like cytokine factor 1 Complex	0.864946	0.0750269	0.0943973	0.344686	No
SeqId_13926_1	Q9H9A7	RMI1	RecQ-mediated genome instability protein 1	0.876955	0.0688867	0.0946229	0.345255	No
SeqId_4564_2	O60486	PLXNC1	Plexin-C1	1.12868	0.0817633	0.0947186	0.34535	No
SeqId_12501_10	O75347	TBCA	Tubulin-specific chaperone A	1.1348	0.0859889	0.0951449	0.346299	No
SeqId_18422_41	P53602	MVD	Diphosphomevalonate decarboxylase	0.867791	0.0737465	0.0951884	0.346299	No
SeqId_19369_17	Q92830	KAT2A	Histone acetyltransferase KAT2A	0.874375	0.0703455	0.0951887	0.346299	No
SeqId_14249_68	Q9UJV3	MID2	Probable E3 ubiquitin-protein ligase MID2	0.880766	0.0670929	0.0955693	0.347429	No
SeqId_5246_64	O00408	PDE2A	cGMP-dependent 3',5'-cyclic phosphodiesterase	0.883194	0.0658612	0.0957834	0.347952	No
SeqId_15365_41	O60242	BAI3	Adhesion G protein-coupled receptor B3	1.10577	0.0667728	0.0959288	0.348225	No
SeqId_12445_50	Q96NW4	ANKRD27	Ankyrin repeat domain-containing protein 27	0.869557	0.0730328	0.0960776	0.348329	No
SeqId_8017_23	Q96CU9	FOXRED1	FAD-dependent oxidoreductase domain-containing protein 1	0.882217	0.0664501	0.09616	0.348329	No
SeqId_19353_25	Q86WC4	OSTM1	Osteopetrosis-associated transmembrane protein 1	1.10809	0.0683647	0.0962028	0.348329	No
SeqId_9954_2	Q92617	NPIPB3	Nuclear pore complex-interacting protein family member B3	0.886624	0.0641418	0.0962387	0.348329	No
SeqId_12477_42	Q15631	TSN	Translin	1.11338	0.0720601	0.0970462	0.350742	No
SeqId_10600_24	O14967	CLGN	Calmegin	0.891665	0.0616164	0.0970469	0.350742	No
SeqId_2979_8	P42830	CXCL5	C-X-C motif chemokine 5	0.862867	0.0767809	0.0974076	0.351789	No
SeqId_4916_2	P01880	IGHD IGK@ IGL@	Immunoglobulin D	0.888709	0.0632791	0.0975159	0.351924	No
SeqId_7842_52	O75920	SERF1A	Small EDRK-rich factor 1	0.876335	0.0698513	0.0976974	0.352322	No
SeqId_13132_14	Q13591	SEMA5A	Semaphorin-5A	1.12492	0.0799827	0.0978196	0.352347	No
SeqId_8346_9	Q9UHL4	DPP7	Dipeptidyl peptidase 2	1.11723	0.0748208	0.0978764	0.352347	No
SeqId_6454_38	P52565	ARHGDIA	Rho GDP-dissociation inhibitor 1	0.87547	0.0703506	0.0979175	0.352347	No
SeqId_14106_46	P52306	RAP1GDS1	Rap1 GTPase-GDP dissociation stimulator 1	1.10819	0.0688128	0.0980393	0.352347	No
SeqId_6921_24	O60512	B4GALT3	Beta-1,4-galactosyltransferase 3	0.841734	0.0876628	0.0980597	0.352347	No
SeqId_9450_18	O14519	CDK2AP1	Cyclin-dependent kinase 2-associated protein 1	0.862513	0.077158	0.0982585	0.352477	No
SeqId_5742_14	Q9NPH0	ACP6	Lysophosphatidic acid phosphatase type 6	1.13753	0.0886732	0.0983209	0.352477	No
SeqId_8074_32	Q9BUB7	TMEM70	Transmembrane protein 70, mitochondrial	0.882301	0.0668386	0.0983331	0.352477	No
SeqId_5682_13	Q6EMK4	VASN	Vasorin	1.13502	0.0869942	0.098442	0.352477	No
SeqId_11682_7	Q9H3M7	TXNIP	Thioredoxin-interacting protein	0.88221	0.0669103	0.0984517	0.352477	No
SeqId_12396_19	Q6NVY1	HIBCH	3-hydroxyisobutyryl-CoA hydrolase, mitochondrial	1.13208	0.0850184	0.0985477	0.352566	No
SeqId_8357_43	Q9BR01	SULT4A1	Sulfotransferase 4A1	1.10924	0.0697065	0.0989931	0.353904	No
SeqId_8908_14	Q9UJ90	KCNE5	Potassium voltage-gated channel subfamily E regulatory beta subunit 5	1.11173	0.0714173	0.0991843	0.354321	No
SeqId_4155_3	P24821	TNC	Tenascin	1.12219	0.0784799	0.0992527	0.354321	No
SeqId_3418_12	Q8IU85	CAMK1D	Calcium/calmodulin-dependent protein kinase type 1D	0.882653	0.0668708	0.0994387	0.354729	No
SeqId_17852_5	Q9Y570	PPME1	Protein phosphatase methylesterase 1	1.13241	0.085512	0.0996123	0.354769	No
SeqId_9897_9	Q14566	MCM6	DNA replication licensing factor MCM6	1.10192	0.0649602	0.0996803	0.354769	No
SeqId_4254_6	Q8IVD9	NUDCD3	NudC domain-containing protein 3	1.1146	0.0734617	0.0997353	0.354769	No
SeqId_11312_40	P54278	PMS2	Mismatch repair endonuclease PMS2	0.871543	0.0727937	0.0997362	0.354769	No
SeqId_8447_11	Q9UBU3	GHRL	Appetite-regulating hormone	1.12697	0.0819128	0.100075	0.355718	No
SeqId_16305_10	P55287	CDH11	Cadherin-11	0.883173	0.0667494	0.100226	0.35597	No
SeqId_12534_10	Q13137	CALCOCO2	Calcium-binding and coiled-coil domain-containing protein 2	1.11757	0.0755895	0.100289	0.35597	No
SeqId_17513_11	P50995	ANXA11	Annexin A11	1.15606	0.102081	0.100529	0.356565	No
SeqId_7758_217	Q9Y6U7	RNF215	RING finger protein 215	0.86971	0.0739423	0.100607	0.356585	No
SeqId_11263_57	P31415	CASQ1	Calsequestrin-1	0.885306	0.0657307	0.100844	0.357171	No
SeqId_17384_110	P08237	PFKM	ATP-dependent 6-phosphofructokinase, muscle type	0.875432	0.0710094	0.100975	0.3572	No
SeqId_4130_71	P10767	FGF6	Fibroblast growth factor 6	1.12152	0.0784257	0.100997	0.3572	No
SeqId_8307_47	Q9H3H3	C11orf68	UPF0696 protein C11orf68	1.14551	0.0950251	0.101507	0.358669	No
SeqId_9290_8	Q96TC7	RMDN3	Regulator of microtubule dynamics protein 3	0.883141	0.0670277	0.101556	0.358669	No
SeqId_11315_148	O15297	PPM1D	Protein phosphatase 1D	0.86483	0.0767286	0.101663	0.358788	No
SeqId_16768_3	P14923	JUP	Junction plakoglobin	0.868595	0.0747885	0.101804	0.359033	No
SeqId_14250_115	Q13867	BLMH	Bleomycin hydrolase	0.881835	0.0678463	0.102166	0.359603	No
SeqId_18274_2	P84101	SERF2	Small EDRK-rich factor 2	0.868398	0.0749768	0.102194	0.359603	No
SeqId_12751_26	Q9UKY1	ZHX1	Zinc fingers and homeoboxes protein 1	0.876446	0.0707456	0.102297	0.359603	No
SeqId_8263_64	Q8TAI1	TYMSOS	TYMS opposite strand protein	1.10518	0.0676552	0.102339	0.359603	No
SeqId_7864_3	Q9NYZ4	SIGLEC8	Sialic acid-binding Ig-like lectin 8	0.880044	0.0688444	0.10237	0.359603	No
SeqId_3874_8	P68036	UBE2L3	Ubiquitin-conjugating enzyme E2 L3	1.13017	0.0846777	0.102414	0.359603	No
SeqId_8345_27	Q96SL4	GPX7	Glutathione peroxidase 7	1.12351	0.0801398	0.102533	0.359603	No
SeqId_6915_2	Q6UWJ8	CD164L2	CD164 sialomucin-like 2 protein	0.886767	0.0652721	0.102547	0.359603	No
SeqId_4467_49	Q14515	SPARCL1	SPARC-like protein 1	1.12273	0.0796433	0.102688	0.359843	No
SeqId_3379_29	P41743	PRKCI	Protein kinase C iota type	1.13011	0.0847802	0.103006	0.360703	No
SeqId_12991_49	Q8IWT3	CUL9	Cullin-9	0.872482	0.0730975	0.10348	0.362108	No
SeqId_2999_6	Q13449	LSAMP	Limbic system-associated membrane protein	1.13719	0.0898421	0.103691	0.362591	No
SeqId_12488_9	Q9ULC4	MCTS1	Malignant T-cell-amplified sequence 1	1.12208	0.0794832	0.103926	0.363156	No
SeqId_9609_25	Q9NSD4	ZNF275	Zinc finger protein 275	0.87362	0.0726981	0.104454	0.364617	No
SeqId_2665_26	Q02223	TNFRSF17	Tumor necrosis factor receptor superfamily member 17	1.1234	0.080517	0.104492	0.364617	No
SeqId_18933_4	P49221	TGM4	Protein-glutamine gamma-glutamyltransferase 4	0.876289	0.0713011	0.104587	0.364694	No
SeqId_19259_176	P05198	EIF2S1	Eukaryotic translation initiation factor 2 subunit 1	1.14196	0.0934933	0.104923	0.365607	No
SeqId_13988_67	Q9HBL8	NMRAL1	NmrA-like family domain-containing protein 1	1.12318	0.0805094	0.105107	0.365988	No
SeqId_9014_18	Q86YD3	TMEM25	Transmembrane protein 25	0.863902	0.0780039	0.10518	0.365988	No
SeqId_12893_159	Q16666	IFI16	Gamma-interferon-inducible protein 16	1.1051	0.0682112	0.105419	0.366469	No
SeqId_15521_4	O94985	CLSTN1	Calsyntenin-1	0.87578	0.071754	0.105466	0.366469	No
SeqId_3480_7	P51452	DUSP3	Dual specificity protein phosphatase 3	1.14232	0.094072	0.106141	0.368555	No
SeqId_11618_83	P10242	MYB	Transcriptional activator Myb	0.875965	0.0718499	0.106413	0.369193	No
SeqId_8470_213	O60930	RNASEH1	Ribonuclease H1	1.11193	0.0730793	0.106474	0.369193	No
SeqId_18873_8	P31997	CEACAM8	Carcinoembryonic antigen-related cell adhesion molecule 8	1.12751	0.0838787	0.106711	0.369756	No
SeqId_3299_29	O94779	CNTN5	Contactin-5	0.872981	0.0736206	0.107225	0.371081	No
SeqId_19260_4	O14908	GIPC1	PDZ domain-containing protein GIPC1	1.1091	0.0713007	0.107243	0.371081	No
SeqId_14007_22	O43252	PAPSS1	Bifunctional 3'-phosphoadenosine 5'-phosphosulfate synthase 1	0.879282	0.0702708	0.107449	0.371534	No
SeqId_18891_98	P32456	GBP2	Guanylate-binding protein 2	0.869925	0.0753522	0.107672	0.372047	No
SeqId_4440_15	Q96P31	FCRL3	Fc receptor-like protein 3	0.882499	0.0685951	0.107805	0.372088	No
SeqId_3206_4	Q9Y5Y7	LYVE1	Lymphatic vessel endothelial hyaluronic acid receptor 1	1.13513	0.0894842	0.107879	0.372088	No
SeqId_13692_154	O95388	WISP1	WNT1-inducible-signaling pathway protein 1	0.878194	0.0709518	0.107909	0.372088	No
SeqId_19516_10	P52926	HMGA2	High mobility group protein HMGI-C	0.872069	0.0742775	0.108022	0.372158	No
SeqId_14056_4	P01215	CGA	Glycoprotein hormones alpha chain	0.861225	0.0800721	0.10808	0.372158	No
SeqId_2693_20	P13725	OSM	Oncostatin-M	0.890586	0.0642551	0.108261	0.372522	No
SeqId_2558_51	P01189	POMC	Beta-endorphin	0.879428	0.0703872	0.108429	0.372769	No
SeqId_9931_20	P04264	KRT1	Keratin, type II cytoskeletal 1	1.13067	0.0865142	0.108483	0.372769	No
SeqId_15666_21	P12643	BMP2	Bone morphogenetic protein 2	0.873435	0.0736584	0.108576	0.37283	No
SeqId_3503_4	P56199|P05556	ITGA1 ITGB1	Integrin alpha-I: beta-1 complex	1.12403	0.0819264	0.10867	0.372894	No
SeqId_19329_31	Q9H422	HIPK3	Homeodomain-interacting protein kinase 3	1.11387	0.0750179	0.109312	0.374659	No
SeqId_11383_41	P08729	KRT7	Keratin, type II cytoskeletal 7	1.1075	0.070636	0.109407	0.374659	No
SeqId_14029_42	P61201	COPS2	COP9 signalosome complex subunit 2	0.874696	0.0731512	0.109412	0.374659	No
SeqId_6604_59	Q8TB73	NDNF	Protein NDNF	0.89137	0.0640448	0.109487	0.374659	No
SeqId_12764_3	Q92556	ELMO1	Engulfment and cell motility protein 1	1.107	0.0704105	0.109987	0.375953	No
SeqId_6290_3	Q765I0	UTS2B	Urotensin-2B	1.10354	0.0680364	0.110039	0.375953	No
SeqId_17325_10	Q16774	GUK1	Guanylate kinase	1.1311	0.0872251	0.11015	0.375953	No
SeqId_3374_49	P08631	HCK	Tyrosine-protein kinase HCK	1.09865	0.0647088	0.110168	0.375953	No
SeqId_14708_59	P07360	C8G	Complement component C8 gamma chain	0.885607	0.0673881	0.110376	0.376403	No
SeqId_9022_49	Q7Z7B7	DEFB132	Beta-defensin 132	0.893369	0.0631578	0.110727	0.377339	No
SeqId_17806_6	O00560	SDCBP	Syntenin-1	1.124	0.0824603	0.111088	0.37831	No
SeqId_14034_22	P09758	TACSTD2	Tumor-associated calcium signal transducer 2	0.871988	0.0749865	0.111187	0.378387	No
SeqId_3738_54	P09603	CSF1	Macrophage colony-stimulating factor 1	1.11447	0.0758475	0.111291	0.378482	No
SeqId_15318_75	P60903	S100A10	Protein S100-A10	0.891657	0.0642256	0.111376	0.37851	No
SeqId_8760_10	Q9BTE7	DCUN1D5	DCN1-like protein 5	0.876899	0.0724235	0.111713	0.379396	No
SeqId_15361_37	Q15327	ANKRD1	Ankyrin repeat domain-containing protein 1	1.10566	0.0698785	0.112002	0.379659	No
SeqId_19263_147	P06730	EIF4E	Eukaryotic translation initiation factor 4E	1.13867	0.0930486	0.112029	0.379659	No
SeqId_8347_222	Q9H1M3	DEFB129	Beta-defensin 129	0.881988	0.0697095	0.112095	0.379659	No
SeqId_9839_148	P58753	TIRAP	Toll/interleukin-1 receptor domain-containing adapter protein	1.13628	0.0914086	0.112251	0.379659	No
SeqId_9950_229	P18627	LAG3	Lymphocyte activation gene 3 protein	0.888464	0.0661723	0.112322	0.379659	No
SeqId_9757_29	Q8N8S7	ENAH	Protein enabled homolog	1.1297	0.086783	0.11239	0.379659	No
SeqId_8892_14	Q5VY43	PEAR1	Platelet endothelial aggregation receptor 1	1.11978	0.0798036	0.112402	0.379659	No
SeqId_6617_12	Q6DN72	FCRL6	Fc receptor-like protein 6	0.891216	0.0646556	0.112404	0.379659	No
SeqId_15637_38	Q9UPU3	SORCS3	VPS10 domain-containing receptor SorCS3	0.886359	0.0674375	0.112845	0.380813	No
SeqId_7161_25	O95479	H6PD	GDH/6PGL endoplasmic bifunctional protein	1.11622	0.0774214	0.112929	0.380813	No
SeqId_10447_18	Q9H361	PABPC3	Polyadenylate-binding protein 3	1.12913	0.0865253	0.113007	0.380813	No
SeqId_4559_64	Q16719	KYNU	Kynureninase	1.11058	0.0735122	0.113075	0.380813	No
SeqId_5631_83	P12872	MLN	Promotilin	1.1229	0.0822015	0.113308	0.380813	No
SeqId_19631_13	P01042	KNG1	Kininostatin	0.881113	0.0704588	0.113469	0.380813	No
SeqId_7765_15	O43736	ITM2A	Integral membrane protein 2A	0.892954	0.0638906	0.113558	0.380813	No
SeqId_2754_50	P01024	C3	Complement C3	0.893046	0.063842	0.113576	0.380813	No
SeqId_10558_26	Q9HC56	PCDH9	Protocadherin-9	0.892361	0.0642601	0.113768	0.380813	No
SeqId_13937_75	Q86VP6	CAND1	Cullin-associated NEDD8-dissociated protein 1	1.12346	0.0826977	0.113774	0.380813	No
SeqId_3640_14	P30533	LRPAP1	alpha-2-macroglobulin receptor-associated protein	1.1152	0.0768933	0.113799	0.380813	No
SeqId_15515_2	P0DJI8	SAA1	Serum amyloid A-1 protein	1.116	0.0774639	0.113851	0.380813	No
SeqId_17209_27	O00204	SULT2B1	Sulfotransferase family cytosolic 2B member 1	0.877904	0.0723097	0.113887	0.380813	No
SeqId_4157_2	P00734	F2	Thrombin	0.872362	0.0753625	0.113958	0.380813	No
SeqId_4588_1	P01298	PPY	Pancreatic hormone	1.11706	0.0782421	0.114012	0.380813	No
SeqId_10435_2	P20933	AGA	N(4)-(beta-N-acetylglucosaminyl)-L-asparaginase	0.853998	0.0852873	0.114028	0.380813	No
SeqId_11144_10	Q30KQ4	DEFB116	Beta-defensin 116	0.883945	0.0690046	0.114052	0.380813	No
SeqId_5612_16	Q9BX68	HINT2	Histidine triad nucleotide-binding protein 2, mitochondrial	1.12083	0.0809583	0.11428	0.381319	No
SeqId_8021_59	Q6P1L8	MRPL14	39S ribosomal protein L14, mitochondrial	0.877755	0.0725019	0.114437	0.38154	No
SeqId_17744_31	P62491	RAB11A	Ras-related protein Rab-11A	1.13766	0.0929659	0.114508	0.38154	No
SeqId_6371_50	O43827	ANGPTL7	Angiopoietin-related protein 7	1.10237	0.0680913	0.114577	0.38154	No
SeqId_9043_7	Q9UBB9	TFIP11	Tuftelin-interacting protein 11	0.888377	0.0666584	0.114702	0.381697	No
SeqId_19145_4	Q8N565	MREG	Melanoregulin	0.883191	0.0695619	0.114779	0.381698	No
SeqId_3168_8	Q9UNA0	ADAMTS5	A disintegrin and metalloproteinase with thrombospondin motifs 5	1.11892	0.0798022	0.11514	0.382579	No
SeqId_12738_43	Q9Y2I1	NISCH	Nischarin	0.881742	0.0704471	0.115198	0.382579	No
SeqId_17796_15	P29218	IMPA1	Inositol monophosphatase 1	0.872936	0.0754381	0.115835	0.384386	No
SeqId_15636_49	Q8WY21	SORCS1	VPS10 domain-containing receptor SorCS1	1.10699	0.071582	0.115977	0.384386	No
SeqId_9518_95	Q53H76	PLA1A	Phospholipase A1 member A	0.888556	0.0667942	0.115989	0.384386	No
SeqId_5690_49	Q9NNX1	TUFT1	Tuftelin	0.889981	0.066026	0.116165	0.384386	No
SeqId_8814_33	Q6NUJ1	PSAPL1	Proactivator polypeptide-like 1	0.884717	0.0689877	0.116225	0.384386	No
SeqId_3623_84	O95711	LY86	Lymphocyte antigen 86	1.09557	0.0636617	0.116253	0.384386	No
SeqId_18337_4	O60547	GMDS	GDP-mannose 4,6 dehydratase	1.11058	0.0741743	0.116348	0.384386	No
SeqId_12424_107	Q9P016	THYN1	Thymocyte nuclear protein 1	0.878221	0.0726288	0.116363	0.384386	No
SeqId_19249_18	Q15046	KARS	Lysine--tRNA ligase	1.13617	0.0923974	0.11646	0.384451	No
SeqId_4959_2	O95994	AGR2	Anterior gradient protein 2 homolog	0.888681	0.0669099	0.117005	0.385992	No
SeqId_6414_8	Q86UD1	OAF	Out at first protein homolog	1.12714	0.0860861	0.117093	0.386024	No
SeqId_8315_5	Q8N690	DEFB119	Beta-defensin 119	0.874418	0.0749473	0.117421	0.386306	No
SeqId_18907_97	P43629	KIR3DL1	Killer cell immunoglobulin-like receptor 3DL1	0.8933	0.0643766	0.117421	0.386306	No
SeqId_7127_3	P02652	APOA2	Apolipoprotein A-II	1.11377	0.0766615	0.117494	0.386306	No
SeqId_8485_7	Q14145	KEAP1	Kelch-like ECH-associated protein 1	1.11257	0.0758225	0.117535	0.386306	No
SeqId_14083_25	P49903	SEPHS1	Selenide, water dikinase 1	1.13039	0.0885398	0.117636	0.386306	No
SeqId_17764_108	P08134	RHOC	Rho-related GTP-binding protein RhoC	1.14557	0.0994993	0.117646	0.386306	No
SeqId_5653_23	A4D1T9	PRSS37	Probable inactive serine protease 37	0.88229	0.0707131	0.118156	0.387662	No
SeqId_6599_5	Q8J025	APCDD1	Protein APCDD1	0.866474	0.0794889	0.118215	0.387662	No
SeqId_10945_11	O43752	STX6	Syntaxin-6	1.11824	0.0800099	0.118306	0.387704	No
SeqId_11160_56	Q9H9V4	RNF122	RING finger protein 122	0.87946	0.0723581	0.118481	0.38802	No
SeqId_15376_134	P14091	CTSE	Cathepsin E	1.1183	0.0801434	0.118732	0.388586	No
SeqId_6550_4	Q14773	ICAM4	Intercellular adhesion molecule 4	0.892509	0.0650874	0.118912	0.388916	No
SeqId_2636_10	P36941	LTBR	Tumor necrosis factor receptor superfamily member 3	0.895204	0.0636896	0.119703	0.391246	No
SeqId_13620_10	O43681	ASNA1	ATPase ASNA1	1.11382	0.077211	0.119943	0.391771	No
SeqId_2192_63	Q9Y4X3	CCL27	C-C motif chemokine 27	1.09666	0.0652003	0.120657	0.393844	No
SeqId_14153_8	P52797	EFNA3	Ephrin-A3	0.879795	0.0726863	0.121114	0.395077	No
SeqId_13097_11	Q92843	BCL2L2	Bcl-2-like protein 2	1.09121	0.0614741	0.121272	0.39533	No
SeqId_19272_9	Q9UBV8	PEF1	Peflin	0.884821	0.0699139	0.121454	0.395358	No
SeqId_6545_58	P04156	PRNP	Major prion protein	0.892566	0.0655084	0.121485	0.395358	No
SeqId_13934_3	O15068	MCF2L	Guanine nucleotide exchange factor DBS	1.10196	0.0690974	0.12152	0.395358	No
SeqId_19126_4	Q9NQG5	RPRD1B	Regulation of nuclear pre-mRNA domain-containing protein 1B	1.09458	0.0639363	0.121827	0.396096	No
SeqId_11364_18	Q8IWA4	MFN1	Mitofusin-1	1.09847	0.0667169	0.122012	0.39644	No
SeqId_13573_5	O15145	ARPC3	Actin-related protein 2/3 complex subunit 3	1.10882	0.0741461	0.122395	0.397424	No
SeqId_3413_50	Q16548	BCL2A1	Bcl-2-related protein A1	1.109	0.0743058	0.122572	0.397736	No
SeqId_19381_7	Q2M5E4	RGS21	Regulator of G-protein signaling 21	0.892772	0.0656054	0.122711	0.397929	No
SeqId_9850_38	P47813	EIF1AX	Eukaryotic translation initiation factor 1A, X-chromosomal	0.88512	0.0700775	0.123236	0.39917	No
SeqId_13457_33	Q9UKW6	ELF5	ETS-related transcription factor Elf-5	0.882729	0.0714414	0.123255	0.39917	No
SeqId_9287_6	P35270	SPR	Sepiapterin reductase	1.10641	0.0726089	0.123343	0.399192	No
SeqId_12595_11	P28289	TMOD1	Tropomodulin-1	1.10792	0.0737132	0.123468	0.399337	No
SeqId_9742_59	Q13838	DDX39B	Spliceosome RNA helicase DDX39B	1.12371	0.085138	0.12369	0.399603	No
SeqId_19558_10	O75096	LRP4	Low-density lipoprotein receptor-related protein 4	1.10433	0.0711951	0.123712	0.399603	No
SeqId_8237_56	Q6X4U4	SOSTDC1	Sclerostin domain-containing protein 1	0.88843	0.0683735	0.124254	0.401095	No
SeqId_3879_50	Q16543	CDC37	Hsp90 co-chaperone Cdc37	1.1253	0.086441	0.124357	0.401164	No
SeqId_11154_3	Q14494	NFE2L1	Nuclear factor erythroid 2-related factor 1	1.10814	0.0740647	0.124475	0.401284	No
SeqId_11254_13	O95428	PAPLN	Papilin	1.09684	0.0661093	0.125131	0.402847	No
SeqId_15300_66	Q9H6E4	CCDC134	Coiled-coil domain-containing protein 134	1.12969	0.0898507	0.125231	0.402847	No
SeqId_7638_30	Q12907	LMAN2	Vesicular integral-membrane protein VIP36	0.890041	0.0676268	0.12525	0.402847	No
SeqId_8102_239	Q6ZWK4	C1orf186	Uncharacterized protein C1orf186	1.10755	0.0738053	0.125302	0.402847	No
SeqId_2714_78	Q12904	AIMP1	Endothelial monocyte-activating polypeptide 2	0.887366	0.0691871	0.125366	0.402847	No
SeqId_11456_2	Q96LZ2	MAGEB10	Melanoma-associated antigen B10	0.892334	0.0664978	0.126357	0.405768	No
SeqId_10961_15	Q9UL19	RARRES3	Retinoic acid receptor responder protein 3	1.10935	0.075354	0.126572	0.406194	No
SeqId_2212_69	P00750	PLAT	Tissue-type plasminogen activator	0.897455	0.0635953	0.126808	0.406688	No
SeqId_9896_21	P55316	FOXG1	Forkhead box protein G1	0.893978	0.0656381	0.126903	0.40673	No
SeqId_12428_2	Q5VWZ2	LYPLAL1	Lysophospholipase-like protein 1	0.885616	0.0705164	0.127117	0.407153	No
SeqId_12869_68	P26196	DDX6	Probable ATP-dependent RNA helicase DDX6	1.14125	0.0989013	0.12736	0.407667	No
SeqId_3212_30	Q9NR71	ASAH2	Neutral ceramidase	0.892369	0.0666767	0.127493	0.40783	No
SeqId_14324_52	Q9UQE7	SMC3	Structural maintenance of chromosomes protein 3	1.12451	0.0866343	0.127705	0.408245	No
SeqId_3004_67	Q9BQ51	PDCD1LG2	Programmed cell death 1 ligand 2	1.11841	0.0821902	0.127823	0.408359	No
SeqId_12799_65	Q9NZQ0	DNAJC27	DnaJ homolog subfamily C member 27	0.8911	0.0675015	0.127988	0.408372	No
SeqId_12861_13	Q9NYL9	TMOD3	Tropomodulin-3	1.12753	0.0889481	0.128129	0.408372	No
SeqId_2864_2	Q02750	MAP2K1	Dual specificity mitogen-activated protein kinase kinase 1	1.11568	0.0802655	0.128134	0.408372	No
SeqId_11308_8	Q8TEY5	CREB3L4	Cyclic AMP-responsive element-binding protein 3-like protein 4	1.11033	0.0763865	0.128194	0.408372	No
SeqId_9590_10	O14548	COX7A2L	Cytochrome c oxidase subunit 7A-related protein, mitochondrial	1.10838	0.0749826	0.12824	0.408372	No
SeqId_4986_59	Q05397	PTK2	Focal adhesion kinase 1	1.10396	0.071875	0.128737	0.409403	No
SeqId_4923_79	P03971	AMH	Muellerian-inhibiting factor	0.899025	0.0630091	0.128822	0.409403	No
SeqId_13743_56	Q13620	CUL4B	Cullin-4B	1.11054	0.0766922	0.128958	0.409403	No
SeqId_19276_124	P62308	SNRPG	Small nuclear ribonucleoprotein G	1.12724	0.0889434	0.129036	0.409403	No
SeqId_6464_40	Q6DKI7	PVRIG	Transmembrane protein PVRIG	0.890904	0.0678284	0.12919	0.409403	No
SeqId_19142_39	Q9UJW3	DNMT3L	DNA (cytosine-5)-methyltransferase 3-like	0.881447	0.0733124	0.129213	0.409403	No
SeqId_6895_1	P02786	TFRC	Transferrin receptor protein 1	0.89513	0.0653626	0.129216	0.409403	No
SeqId_3169_70	P35475	IDUA	Alpha-L-iduronidase	1.11452	0.0796583	0.129286	0.409403	No
SeqId_19228_11	O95816	BAG2	BAG family molecular chaperone regulator 2	1.10435	0.0722681	0.129332	0.409403	No
SeqId_12454_105	Q9BV86	NTMT1	N-terminal Xaa-Pro-Lys N-methyltransferase 1	0.896962	0.0643168	0.129389	0.409403	No
SeqId_15583_18	Q6BAA4	FCRLB	Fc receptor-like B	1.1079	0.0748844	0.129523	0.409492	No
SeqId_14309_8	P31943	HNRNPH1	Heterogeneous nuclear ribonucleoprotein H	0.869407	0.0802694	0.129583	0.409492	No
SeqId_8906_60	Q8N967	LRTM2	Leucine-rich repeat and transmembrane domain-containing protein 2	1.10752	0.0747008	0.129989	0.410372	No
SeqId_2755_8	P01024	C3		0.899348	0.0630172	0.130027	0.410372	No
SeqId_10955_4	Q8IUN9	CLEC10A	C-type lectin domain family 10 member A	0.880999	0.0738453	0.130645	0.411916	No
SeqId_12612_37	P20618	PSMB1	Proteasome subunit beta type-1	1.12503	0.0876946	0.130683	0.411916	No
SeqId_13622_16	Q15172	PPP2R5A	Serine/threonine-protein phosphatase 2A 56 kDa regulatory subunit alpha isoform	1.13577	0.0957003	0.13081	0.412056	No
SeqId_15298_199	Q8TDF5	NETO1	Neuropilin and tolloid-like protein 1	0.884486	0.0718901	0.13099	0.412359	No
SeqId_17746_77	Q9Y3D6	FIS1	Mitochondrial fission 1 protein	1.11119	0.077643	0.131334	0.41318	No
SeqId_13103_125	P0DML2|P0DML3	CSH1 CSH2	Chorionic somatomammotropin hormone	0.872154	0.0791346	0.131663	0.413952	No
SeqId_8388_24	Q9UBP0	SPAST	Spastin	0.882225	0.073428	0.132181	0.414948	No
SeqId_17393_13	P16219	ACADS	Short-chain specific acyl-CoA dehydrogenase, mitochondrial	0.89829	0.0640059	0.13223	0.414948	No
SeqId_17836_17	Q96FQ6	S100A16	Protein S100-A16	1.10683	0.0746309	0.132231	0.414948	No
SeqId_17411_55	Q92890	UFD1L	Ubiquitin recognition factor in ER-associated degradation protein 1	1.13784	0.0976662	0.132471	0.41538	No
SeqId_4917_62	P18084|P06756	ITGAV ITGB5	Integrin alpha-V: beta-5 complex	0.893325	0.0670139	0.13265	0.41538	No
SeqId_16823_75	O95236	APOL3	Apolipoprotein L3	0.891202	0.068283	0.132751	0.41538	No
SeqId_6081_52	Q9UKZ9	PCOLCE2	Procollagen C-endopeptidase enhancer 2	0.90112	0.0624095	0.132756	0.41538	No
SeqId_13490_1	Q9NZW5	MPP6	MAGUK p55 subfamily member 6	0.889659	0.0691966	0.132787	0.41538	No
SeqId_6937_251	Q9BWL3	C1orf43	Uncharacterized protein C1orf43	1.10252	0.071619	0.132997	0.415482	No
SeqId_3181_50	P25774	CTSS	Cathepsin S	1.11368	0.0798303	0.133072	0.415482	No
SeqId_8040_9	Q68G75	LEMD1	LEM domain-containing protein 1	1.10362	0.0724761	0.133266	0.415482	No
SeqId_12986_12	Q9NUP9	LIN7C	Protein lin-7 homolog C	0.89613	0.0654612	0.133272	0.415482	No
SeqId_9929_16	P56937	HSD17B7	3-keto-steroid reductase	1.131	0.0927396	0.133296	0.415482	No
SeqId_2770_51	P22362	CCL1	C-C motif chemokine 1	0.898077	0.0643135	0.133323	0.415482	No
SeqId_12939_1	O15160	POLR1C	DNA-directed RNA polymerases I and III subunit RPAC1	0.898691	0.0639866	0.133555	0.41586	No
SeqId_19347_37	O43570	CA12	Carbonic anhydrase 12	1.09888	0.0690763	0.133612	0.41586	No
SeqId_14006_36	Q14749	GNMT	Glycine N-methyltransferase	0.88229	0.0737252	0.133946	0.416424	No
SeqId_6213_10	Q6NT52	CGB2	Choriogonadotropin subunit beta variant 2	1.12137	0.085735	0.134057	0.416424	No
SeqId_12415_122	O60869	EDF1	Endothelial differentiation-related factor 1	0.88582	0.0716837	0.134076	0.416424	No
SeqId_2877_3	P63279	UBE2I	SUMO-conjugating enzyme UBC9	1.13395	0.0951566	0.13413	0.416424	No
SeqId_14129_1	P01567	IFNA7	Interferon alpha-7	0.893413	0.0672804	0.134491	0.417092	No
SeqId_17686_27	Q99426	TBCB	Tubulin-folding cofactor B	1.14066	0.100308	0.134513	0.417092	No
SeqId_12655_30	Q9H115	NAPB	Beta-soluble NSF attachment protein	0.851379	0.0915664	0.134648	0.417118	No
SeqId_12830_4	O00422	SAP18	Histone deacetylase complex subunit SAP18	0.889894	0.0694078	0.134747	0.417118	No
SeqId_12689_56	O15143	ARPC1B	Actin-related protein 2/3 complex subunit 1B	1.12831	0.091093	0.134847	0.417118	No
SeqId_17140_57	Q9GZP0	PDGFD	Platelet-derived growth factor D	1.13417	0.0954989	0.134858	0.417118	No
SeqId_17362_5	P40337	VHL	Von Hippel-Lindau disease tumor suppressor	0.885662	0.0719632	0.135089	0.417508	No
SeqId_7738_299	P32856	STX2	Syntaxin-2	1.09999	0.0701749	0.135206	0.417508	No
SeqId_5464_52	P62993	GRB2	Growth factor receptor-bound protein 2	1.14083	0.100628	0.135237	0.417508	No
SeqId_11568_2	P68106	FKBP1B	Peptidyl-prolyl cis-trans isomerase FKBP1B	1.12723	0.0904315	0.135465	0.417951	No
SeqId_3421_54	P32971	TNFSF8	Tumor necrosis factor ligand superfamily member 8	1.10547	0.0744073	0.136291	0.419843	No
SeqId_14619_8	Q8TF50	ZNF526	Zinc finger protein 526	1.09536	0.0669773	0.136316	0.419843	No
SeqId_19364_163	P12004	PCNA	Proliferating cell nuclear antigen	1.09862	0.0693697	0.136333	0.419843	No
SeqId_10621_26	Q569H4	PRR16	Protein Largen	1.11187	0.0792319	0.136729	0.42	No
SeqId_13131_5	P19367	HK1	Hexokinase-1	0.896546	0.0657955	0.136734	0.42	No
SeqId_11438_6	P25686	DNAJB2	DnaJ homolog subfamily B member 2	1.12042	0.085622	0.136765	0.42	No
SeqId_9941_70	Q9Y5F3	PCDHB1	Protocadherin beta-1	0.879881	0.0756745	0.136773	0.42	No
SeqId_7950_142	Q6UXG8	BTNL9	Butyrophilin-like protein 9	1.09873	0.0695528	0.136902	0.42	No
SeqId_3905_62	P61088	UBE2N	Ubiquitin-conjugating enzyme E2 N	1.12567	0.0896467	0.137169	0.42	No
SeqId_4123_60	P08620	FGF4	Fibroblast growth factor 4	1.09715	0.068458	0.13729	0.42	No
SeqId_10852_114	O14979	HNRNPDL	Heterogeneous nuclear ribonucleoprotein D-like	1.13732	0.0985094	0.137389	0.42	No
SeqId_8901_40	P61981	YWHAG		1.13315	0.0953499	0.137418	0.42	No
SeqId_2992_59	Q96F46	IL17RA	Interleukin-17 receptor A	1.11289	0.0801509	0.137498	0.42	No
SeqId_12417_46	Q9Y3C4	TPRKB	EKC/KEOPS complex subunit TPRKB	0.884971	0.0728192	0.137519	0.42	No
SeqId_15581_16	Q8TC84	FANK1	Fibronectin type 3 and ankyrin repeat domains protein 1	0.889696	0.0700234	0.137547	0.42	No
SeqId_13567_1	Q16555	DPYSL2	Dihydropyrimidinase-related protein 2	1.10521	0.0744616	0.137608	0.42	No
SeqId_8337_65	Q92729	PTPRU	Receptor-type tyrosine-protein phosphatase U	0.89587	0.0663603	0.137684	0.42	No
SeqId_19388_2	P55289	CDH12	Cadherin-12	0.887428	0.0713986	0.137704	0.42	No
SeqId_4535_50	Q10588	BST1	ADP-ribosyl cyclase/cyclic ADP-ribose hydrolase 2	1.11642	0.0828323	0.13774	0.42	No
SeqId_5837_49	P42702	LIFR	Leukemia inhibitory factor receptor	1.11903	0.0849507	0.138491	0.422032	No
SeqId_5691_2	Q9H0B8	CRISPLD2	Cysteine-rich secretory protein LCCL domain-containing 2	1.11041	0.0785255	0.138609	0.422131	No
SeqId_7156_2	Q6P4F1	FUT10	Alpha-(1,3)-fucosyltransferase 10	1.11321	0.0807007	0.139041	0.423063	No
SeqId_14229_5	O95396	MOCS3	Adenylyltransferase and sulfurtransferase MOCS3	0.893596	0.0679628	0.139086	0.423063	No
SeqId_18868_7	Q13185	CBX3	Chromobox protein homolog 3	1.09941	0.0704665	0.139223	0.423222	No
SeqId_9503_1	Q5H8A3	NMS	Neuromedin-S	0.89077	0.0697248	0.139479	0.423738	No
SeqId_10959_125	Q9NYM9	BET1L	BET1-like protein	0.871182	0.0813342	0.139646	0.423987	No
SeqId_2809_25	O75173	ADAMTS4	A disintegrin and metalloproteinase with thrombospondin motifs 4	1.09496	0.0672988	0.139944	0.424631	No
SeqId_14079_14	Q13478	IL18R1	Interleukin-18 receptor 1	1.10771	0.0768206	0.140213	0.425185	No
SeqId_16885_49	Q9UPY8	MAPRE3	Microtubule-associated protein RP/EB family member 3	1.1365	0.0986309	0.140386	0.425206	No
SeqId_12527_50	P10827	THRA	Thyroid hormone receptor alpha	0.89295	0.0685761	0.140391	0.425206	No
SeqId_12016_60	P22681	CBL	E3 ubiquitin-protein ligase CBL	1.12851	0.0925732	0.140521	0.425217	No
SeqId_6624_94	O96014	WNT11	Protein Wnt-11	0.885965	0.0727906	0.140566	0.425217	No
SeqId_10716_35	Q16401	PSMD5	26S proteasome non-ATPase regulatory subunit 5	0.881793	0.0753169	0.140802	0.425669	No
SeqId_10817_26	Q6UXN7	TOMM20L	TOMM20-like protein 1	0.898935	0.0650723	0.141061	0.426138	No
SeqId_19144_9	P15884	TCF4	Transcription factor 4	1.11374	0.0815423	0.141211	0.426138	No
SeqId_10760_107	P48058	GRIA4	Glutamate receptor 4	1.10726	0.0766807	0.141215	0.426138	No
SeqId_11681_8	P52594	AGFG1	Arf-GAP domain and FG repeat-containing protein 1	1.12769	0.0921953	0.141608	0.426859	No
SeqId_2752_62	P43026	GDF5	Growth/differentiation factor 5	1.10332	0.0738067	0.141626	0.426859	No
SeqId_10981_56	P56975	NRG3	Pro-neuregulin-3, membrane-bound isoform	1.09969	0.0711917	0.142128	0.428003	No
SeqId_9263_57	Q9HAT2	SIAE	Sialate O-acetylesterase	1.10013	0.0715306	0.142178	0.428003	No
SeqId_19333_4	P61978	HNRNPK	Heterogeneous nuclear ribonucleoprotein K	1.12922	0.093613	0.142661	0.429156	No
SeqId_18348_89	Q14103	HNRNPD	Heterogeneous nuclear ribonucleoprotein D0	1.11588	0.0834759	0.142734	0.429156	No
SeqId_7081_2	O00481	BTN3A1	Butyrophilin subfamily 3 member A1	0.896319	0.067038	0.143332	0.430585	No
SeqId_5065_8	Q01151	CD83	CD83 antigen	1.09982	0.0715151	0.143384	0.430585	No
SeqId_11669_39	Q9H2Y9	SLCO5A1	Solute carrier organic anion transporter family member 5A1	0.894186	0.0683993	0.143711	0.431073	No
SeqId_5440_26	P48788	TNNI2	Troponin I, fast skeletal muscle	1.12094	0.0875324	0.14372	0.431073	No
SeqId_8932_1	O75354	ENTPD6	Ectonucleoside triphosphate diphosphohydrolase 6	0.891269	0.0702787	0.144345	0.43263	No
SeqId_11934_9	Q68E01	INTS3	Integrator complex subunit 3	0.892182	0.0697373	0.144414	0.43263	No
SeqId_8957_72	Q96DZ1	ERLEC1	Endoplasmic reticulum lectin 1	1.10755	0.0775453	0.144569	0.432834	No
SeqId_8863_3	P27986	PIK3R1	Phosphatidylinositol 3-kinase regulatory subunit alpha	0.887376	0.0727547	0.145019	0.433863	No
SeqId_12480_9	Q96G74	OTUD5	OTU domain-containing protein 5	0.899468	0.0654041	0.145088	0.433863	No
SeqId_13613_23	Q9Y6K8	AK5	Adenylate kinase isoenzyme 5	0.900574	0.0647612	0.145315	0.434281	No
SeqId_3628_3	P36507	MAP2K2	Dual specificity mitogen-activated protein kinase kinase 2	1.12105	0.0880026	0.145518	0.434623	No
SeqId_17512_2	Q13287	NMI	N-myc-interactor	1.12015	0.087352	0.145675	0.434832	No
SeqId_8243_55	P00995	SPINK1	Serine protease inhibitor Kazal-type 1	1.09891	0.0712688	0.145858	0.435114	No
SeqId_14283_12	P61106	RAB14	Ras-related protein Rab-14	1.09768	0.0703968	0.146167	0.435774	No
SeqId_11402_17	Q8NEZ4	KMT2C	Histone-lysine N-methyltransferase 2C	0.884229	0.0748907	0.146302	0.435915	No
SeqId_5888_29	P63241	EIF5A	Eukaryotic translation initiation factor 5A-1	1.12271	0.0895277	0.146634	0.436435	No
SeqId_5476_66	P05129	PRKCG	Protein kinase C gamma type	1.09843	0.0710497	0.146653	0.436435	No
SeqId_14599_18	Q9NY15	STAB1	Stabilin-1	0.893747	0.0692268	0.146986	0.437163	No
SeqId_12358_6	P78318	IGBP1	Immunoglobulin-binding protein 1	1.12194	0.0891059	0.147403	0.43814	No
SeqId_10876_300	Q6PJG6	BRAT1	BRCA1-associated ATM activator 1	0.878215	0.0787606	0.147606	0.438216	No
SeqId_17685_9	P06727	APOA4	Apolipoprotein A-IV	1.12113	0.0885329	0.14765	0.438216	No
SeqId_15482_12	A8K2U0	A2ML1	Alpha-2-macroglobulin-like protein 1	1.09614	0.0694984	0.147693	0.438216	No
SeqId_17170_15	P10092	CALCB	Calcitonin gene-related peptide 2	1.10612	0.0770916	0.14788	0.438508	No
SeqId_2942_50	P99999	CYCS	Cytochrome c	0.88609	0.0740761	0.148	0.4386	No
SeqId_12777_11	Q15637	SF1	Splicing factor 1	1.10384	0.0754083	0.148132	0.43873	No
SeqId_12758_47	O43424	GRID2	Glutamate receptor ionotropic, delta-2	1.10361	0.0752768	0.148343	0.43909	No
SeqId_11248_43	P10746	UROS	Uroporphyrinogen-III synthase	1.09835	0.0713339	0.148632	0.439673	No
SeqId_2788_55	P08254	MMP3	Stromelysin-1	0.895625	0.0683673	0.148717	0.439673	No
SeqId_19622_7	P08476	INHBA	Inhibin beta A chain	0.898545	0.066607	0.148971	0.440163	No
SeqId_5061_27	O75144	ICOSLG	ICOS ligand	1.10634	0.0774912	0.14909	0.440251	No
SeqId_15439_21	P61587	RND3	Rho-related GTP-binding protein RhoE	0.901831	0.0646518	0.149492	0.44117	No
SeqId_5743_82	Q16568	CARTPT	Cocaine- and amphetamine-regulated transcript protein	1.09428	0.0684169	0.149579	0.44117	No
SeqId_11177_16	P13647	KRT5	Keratin, type II cytoskeletal 5	0.890932	0.0714177	0.149671	0.441179	No
SeqId_9823_2	P00374	DHFR	Dihydrofolate reductase	1.10156	0.0739875	0.149833	0.441393	No
SeqId_12853_112	Q9NZR1	TMOD2	Tropomodulin-2	1.1131	0.0828478	0.149976	0.44155	No
SeqId_2449_1	P39877	PLA2G5	Calcium-dependent phospholipase A2	1.09442	0.0686067	0.150083	0.441575	No
SeqId_12451_62	O14867	BACH1	Transcription regulator protein BACH1	0.901722	0.0648261	0.150162	0.441575	No
SeqId_11582_63	O60884	DNAJA2	DnaJ homolog subfamily A member 2	1.11009	0.0806771	0.150712	0.442472	No
SeqId_12558_3	Q8TF42	UBASH3B	Ubiquitin-associated and SH3 domain-containing protein B	1.13081	0.0967527	0.150761	0.442472	No
SeqId_5639_49	Q8TDF5	NETO1	Neuropilin and tolloid-like protein 1	0.898466	0.0669513	0.150774	0.442472	No
SeqId_12571_14	P36405	ARL3	ADP-ribosylation factor-like protein 3	1.12594	0.0929657	0.150825	0.442472	No
SeqId_17755_5	O60701	UGDH	UDP-glucose 6-dehydrogenase	0.89409	0.0697263	0.151145	0.44315	No
SeqId_17675_17	Q9NPJ3	ACOT13	Acyl-coenzyme A thioesterase 13	1.12232	0.0902445	0.151241	0.44317	No
SeqId_19124_9	Q8WVY7	UBLCP1	Ubiquitin-like domain-containing CTD phosphatase 1	1.11372	0.0836911	0.151765	0.444442	No
SeqId_3069_52	P01871	IGHM IGJ IGK@ IGL@	Immunoglobulin M	1.10508	0.0771221	0.152209	0.445479	No
SeqId_9495_10	Q6UXB2	CXCL17	C-X-C motif chemokine 17	0.889821	0.0725777	0.152372	0.445694	No
SeqId_8390_25	P24310	COX7A1	Cytochrome c oxidase subunit 7A1, mitochondrial	0.894798	0.0695526	0.152703	0.446398	No
SeqId_11440_58	O14543	SOCS3	Suppressor of cytokine signaling 3	0.884578	0.0759665	0.153259	0.44776	No
SeqId_17490_4	Q9H299	SH3BGRL3	SH3 domain-binding glutamic acid-rich-like protein 3	1.13127	0.0977498	0.153454	0.448065	No
SeqId_6451_64	Q9BXN1	ASPN	Asporin	1.11475	0.0848822	0.153693	0.448339	No
SeqId_12560_9	Q8TCD5	NT5C	5'(3')-deoxyribonucleotidase, cytosolic type	1.11349	0.0839155	0.153729	0.448339	No
SeqId_5885_55	Q15056	EIF4H	Eukaryotic translation initiation factor 4H	1.13213	0.098605	0.154212	0.449483	No
SeqId_12499_108	Q99962	SH3GL2	Endophilin-A1	1.12759	0.0951468	0.15472	0.450698	No
SeqId_7856_51	Q8WW52	FAM151A	Protein FAM151A	0.902131	0.0653681	0.155195	0.451817	No
SeqId_18264_12	Q86WR0	CCDC25	Coiled-coil domain-containing protein 25	0.89301	0.0711079	0.155289	0.451819	No
SeqId_13545_97	Q8N9N8	EIF1AD	Probable RNA-binding protein EIF1AD	1.11093	0.0822714	0.155467	0.451819	No
SeqId_14025_18	Q07011	TNFRSF9	Tumor necrosis factor receptor superfamily member 9	1.10317	0.0762579	0.15547	0.451819	No
SeqId_3837_6	P43403	ZAP70	Tyrosine-protein kinase ZAP-70	0.9005	0.0665084	0.15589	0.452776	No
SeqId_4991_12	P78333	GPC5	Glypican-5	0.887746	0.0745064	0.155983	0.452779	No
SeqId_12804_5	Q9UKD1	GMEB2	Glucocorticoid modulatory element-binding protein 2	0.895848	0.0695826	0.156775	0.454813	No
SeqId_8859_51	O75493	CA11	Carbonic anhydrase-related protein 11	1.09522	0.070405	0.157116	0.455536	No
SeqId_11490_42	P11441	UBL4A	Ubiquitin-like protein 4A	1.11354	0.0846818	0.15731	0.455774	No
SeqId_16836_1	Q02985	CFHR3	Complement factor H-related protein 3	0.886722	0.0753964	0.157382	0.455774	No
SeqId_12430_78	Q9H074	PAIP1	Polyadenylate-binding protein-interacting protein 1	0.880319	0.0794714	0.157945	0.457015	No
SeqId_6226_69	Q8IYU8	EFHA1	Calcium uptake protein 2, mitochondrial	1.11397	0.0851843	0.158132	0.457015	No
SeqId_3122_6	Q9NR28	DIABLO	Diablo homolog, mitochondrial	1.09507	0.0704736	0.158164	0.457015	No
SeqId_10367_62	P29460|P29459	IL12A IL12B	Interleukin-12	0.886213	0.0758586	0.15818	0.457015	No
SeqId_12529_32	O75344	FKBP6	Inactive peptidyl-prolyl cis-trans isomerase FKBP6	0.890711	0.0731413	0.15871	0.45828	No
SeqId_4546_27	Q9UHX3	ADGRE2	Adhesion G protein-coupled receptor E2	1.10897	0.0814727	0.159162	0.459318	No
SeqId_11325_8	P78543	BTG2	Protein BTG2	0.903352	0.0652406	0.159309	0.459472	No
SeqId_5748_20	Q13510	ASAH1	Acid ceramidase	1.11662	0.0875546	0.159497	0.459749	No
SeqId_4769_10	Q6UX06	OLFM4	Olfactomedin-4	1.08717	0.0646377	0.159786	0.460205	No
SeqId_17770_42	O43402	EMC8	ER membrane protein complex subunit 8	1.10307	0.0769844	0.159841	0.460205	No
SeqId_14111_15	P35442	THBS2	Thrombospondin-2	1.09232	0.0686709	0.160113	0.460492	No
SeqId_19223_6	P62820	RAB1A	Ras-related protein Rab-1A	1.11391	0.0855461	0.160127	0.460492	No
SeqId_16588_10	P11021	HSPA5	78 kDa glucose-regulated protein	1.10695	0.0801548	0.16055	0.461442	No
SeqId_11431_235	P46063	RECQL	ATP-dependent DNA helicase Q1	1.11448	0.0861136	0.160692	0.461583	No
SeqId_6997_32	Q9ULW5	RAB26	Ras-related protein Rab-26	1.10185	0.0762048	0.160787	0.461588	No
SeqId_17751_68	P53674	CRYBB1	Beta-crystallin B1	1.1047	0.0784993	0.161122	0.462066	No
SeqId_5617_41	O15130	NPFF	Pro-FMRFamide-related neuropeptide FF	0.886512	0.0762104	0.16114	0.462066	No
SeqId_4301_58	P04183	TK1	Thymidine kinase, cytosolic	0.897701	0.0691592	0.161274	0.462179	No
SeqId_12591_27	O60890	OPHN1	Oligophrenin-1	1.11329	0.0853143	0.161366	0.462179	No
SeqId_17150_8	P61604	HSPE1	10 kDa heat shock protein, mitochondrial	1.1086	0.0816796	0.161718	0.46292	No
SeqId_12400_25	Q9NPD8	UBE2T	Ubiquitin-conjugating enzyme E2 T	0.900438	0.0675262	0.161976	0.463389	No
SeqId_9178_30	Q02297	NRG1	Neuregulin-1	0.898361	0.0689003	0.162257	0.463476	No
SeqId_11646_4	Q7L1S5	CHST9	Carbohydrate sulfotransferase 9	1.10735	0.080845	0.162495	0.463476	No
[truncated: 3,221 more rows]

## Sheet: Table S3 - Incident Frailty
Table S3. Proteins associated with incident frailty in the ARIC study
[truncated: 4,956 more rows]

## Sheet: Table S4 - CrsSec Rep in CHS
Table S4. Replication of proteins associated with prevalent frailty and prefrailty in the CHS
[truncated: 215 more rows]

[truncated: 14 more sheets: Table S5 - Incident Rep in CHS, Table S6 - Pathways Prefrailty, Table S7 - Pathways Frailty, Table S8 - Pathway Inc Frailty, Table S9 - Regulator Prefrailty, Table S10 - Regulator Frailty, Table S11 - Regulator Inc Frail, Table S12 - Covariates Def, Table S13 - ARIC Characteristic, Table S14 - CHS Characteristic, Table S15 - Crs Model1, Table S16 - Crs Model2, Table S17 - Incident Model1, Table S18 - Incident Model2]
